# Supplementary material for: epiTCR: a highly sensitive predictor for TCR–peptide binding
Source: Bioinformatics. 2023 Apr 24;39(5):btad284. doi: 10.1093/bioinformatics/btad284 (PMC10159657; doi:10.1093/bioinformatics/btad284)
Supplement: btad284_Supplementary_Data [file btad284_supplementary_data.zip]

Archive with 4 entries (4 files):
- epiTCR-Supp-v2-major-revision.docx
- pathogen-source-categories.xlsx
- Table S7.csv
- Table S8.csv
