# Supplementary material for: epiTCR: a highly sensitive predictor for TCR–peptide binding
Source: Bioinformatics. 2023 Apr 24;39(5):btad284. doi: 10.1093/bioinformatics/btad284 (PMC10159657; doi:10.1093/bioinformatics/btad284)
Supplement: btad284_Supplementary_Data [file btad284_supplementary_data.zip › pathogen-source-categories.xlsx]

## Sheet: IEDB
Original_organism	Pathogen_source
Influenza A virus	virus
Human herpesvirus 4 (Epstein Barr virus)	virus
Homo sapiens (human)	human
Merkel cell polyomavirus (MCPyV isolate R17b)	virus
Escherichia coli	bacteria
Human herpesvirus 5 (Human cytomegalovirus)	virus
SARS-CoV2	virus
Hepatitis B virus (Human hepatitis B virus)	virus
Human immunodeficiency virus 1 (human immunodeficiency virus 1 HIV-1)	virus
Human herpesvirus 5 strain AD169 (Human cytomegalovirus (strain AD169))	virus
Human coronavirus NL63 (Coronavirus NL63)	virus
Mus musculus (mouse)	mouse
Human coronavirus OC43 (Human coronavirus (strain OC43))	virus
Influenza A virus (A/California/07/2009(H1N1))	virus
Human T-cell leukemia virus type I (Human T cell leukemia virus type 1)	virus
Arachis hypogaea (peanut)	food
Hepatitis C virus	virus
Staphylococcus aureus	bacteria
Mycobacterium avium	bacteria
Mycobacterium tuberculosis	bacteria
Bacillus subtilis	bacteria
Haemophilus influenzae	virus
JC polyomavirus (Human polyomavirus (type JC))	virus
Sulfurovum sp. NBC37-1	bacteria
Arabidopsis thaliana (mouse-ear cress)	flower
Rhodococcus sp. AW25M09	bacteria
Selaginella moellendorffii	plant
Legionella longbeachae NSW150 (Legionella longbeachae str. NSW150)	bacteria
Encephalitozoon romaleae SJ-2008	fungi
Oryzias latipes (Japanese medaka)	food
Kitasatospora setae KM-6054 (Kitasatospora setae str. KM-6054)	bacteria
Desulfotignum phosphitoxidans DSM 13687	bacteria
Volvox carteri f. nagariensis	algae
Ruminiclostridium papyrosolvens	bacteria
Oryctolagus cuniculus (rabbit)	rabbit
Anoxybacillus flavithermus	bacteria
Macrophomina phaseolina (charcoal rot)	fungi
Emiliania huxleyi	algae
Rhizobium leguminosarum	bacteria
Runella slithyformis	bacteria
Blastococcus saxobsidens DD2 (Blastococcus saxobsidens str. DD2)	bacteria
Cavenderia fasciculata	fungi
Ogataea parapolymorpha	fungi/yeast
Myxococcus stipitatus	bacteria
Alkalihalobacillus clausii KSM-K16	bacteria
Trichosporon asahii var. asahii CBS 2479	fungi/yeast
Acinetobacter baylyi	bacteria
Hepatitis C virus subtype 3a (Hepatitis C virus 3a)	virus
Human rotavirus A (Human group A rotavirus)	virus
Coxsackievirus B4 (Coxsackie B virus type 4)	virus
Yellow fever virus (Flavivirus febricis)	virus
Hepacivirus C	virus
Hepatitis C virus (isolate BK)	virus
Human herpesvirus 2	virus
Dengue virus 1 (Dengue virus type 1)	virus
Dengue virus 3 (Dengue virus serotype 3)	virus
Dengue virus 2 (Dengue virus type 2)	virus
HIV-1 M:B_HXB2R (Human immunodeficiency virus type 1 (HXB2 ISOLATE))	virus
Bacteroides stercoris	bacteria
AKR (endogenous) murine leukemia virus (AKR murine leukemia virus)	virus
Human papillomavirus type 16 (Human papilloma virus type 16)	virus
Dengue virus	virus
Influenza A virus (A/Puerto Rico/8/1934(H1N1)) (Influenza A virus (A/PR 8/34 (H1N1)))	virus
H1N1 subtype (H1N1)	virus
Influenza A virus (A/Memphis/4/1973(H3N2)) (Influenza A virus (A/Memphis/4/73(H3N2)))	virus
Influenza A virus (A/California/04/2009(H1N1))	virus
Human herpesvirus 1	virus
Triticum aestivum (Canadian hard winter wheat)	plant/food
Human herpesvirus 3 (Varicella-zoster virus)	virus
Orthohepevirus A (Hepatitis E virus HEV)	virus
Hepatitis E virus type 3 (Hepatitis E virus genotype 3)	virus
SARS coronavirus Tor2 (Severe acute respiratory syndrome-related coronavirus Tor2)	virus
SARS-CoV1	virus
SARS coronavirus BJ01	virus
Mycobacterium tuberculosis H37Rv (Mycobacterium tuberculosis str. H37Rv)	bacteria
Saccharomyces cerevisiae (baker's yeast)	yeast
Chlorobium chlorochromatii (epibiont of the phototrophic consortium ""Chlorochromatium aggregatum"")	bacteria
Pseudomonas aeruginosa	bacteria
Influenza A virus (A/chicken/Anhui/1/1998(H9N2)) (Influenza A virus (A/Chicken/Anhui/1/98(H9N2)))	virus
Influenza A virus (A/Canterbury/236/2005(H3N2))	virus
Influenza A virus (A/bar-headed goose/Qinghai/3/2005(H5N1)) (Influenza A virus (A/bar headed goose/Qinghai/3/2005(H5N1)))	virus
Bacteroides fragilis	bacteria
Enterocloster asparagiformis	bacteria

## Sheet: VDJdb
Original_organism	Pathogen_source
CMV	virus
EBV	virus
SARS-CoV-2	virus
InfluenzaA	virus
HomoSapiens	human
HIV-1	virus
HCV	virus
YFV	virus
HTLV-1	virus
DENV1	virus
DENV3/4	virus
HIV	virus
HSV-2	virus
synthetic	synthetic
M.tuberculosis	bacteria
DENV2	virus
HCoV-HKU1	virus
TriticumAestivum	plant/ autoimmune
HPV	virus
MCPyV	virus
Homo sapiens	human
StreptomycesKanamyceticus	bacteria
E.Coli	bacteria
HIV1	virus
PseudomonasAeruginosa	bacteria
PseudomonasFluorescens	bacteria
HHV	virus
SaccharomycesCerevisiae	bacteria (correct: yeast)

## Sheet: TBAdb
Original_organism	Pathogen_source
CMV	virus
Human immunodeficiency virus (HIV)	virus
EBV	virus
InfluenzaA	virus
YellowFeverVirus	virus
Hepatitis C virus	virus
Herpes simplex virus 2 (HSV2)	virus
Diabetes Type 1	autoimmune
Lung carcinomas	human
Allergy	autoimmune
Multiple sclerosis	autoimmune
Celiac disease	autoimmune
Tuberculosis	bacteria
Acute myeloid leukaemia	human

## Sheet: McPAS-TCR
Original_organism	Pathogen_source
Influenza	virus
Cytomegalovirus (CMV)	virus
Neoantigen	human
Epstein Barr virus (EBV)	virus
Human immunodeficiency virus (HIV)	virus
Melanoma	human
mCMV	virus
Merkel cell carcinoma	human
Yellow fever virus	virus
Diabetes Type 1	autoimmune
Tumor associated antigen (TAA)	human
Experimental autoimmune encephalomyelitis (EAE)	autoimmune
Celiac disease	autoimmune
HTLV-1	virus
Hepatitis C virus	virus
Tumor	human
Herpes simplex virus 2 (HSV2)	virus
M. tuberculosis	bacteria
Plasmodium berghei	parasite
Hepatitis C virus (HCV)	virus
Herpes simplex virus 1 (HSV1)	virus
pollen allergen	autoimmune
Epithelial ovarian cancer	human
Lung cancer	human
Human immunodeficiency virus (HIV) related	virus
Lymphocytic choriomeningitis virus (LCMV)	virus
Allergy	autoimmune
Graft Vs Host Disease	autoimmune
Collagen type II-induced arthritis	autoimmune
Multiple sclerosis (MS)	autoimmune
Vesicular stomatitis virus	virus
Hepatitis E virus infection (cHEV)	virus
Acute myeloid leukemia	human
Human herpes virus 1	virus
Murine leukemia virus (MuLV)	virus
Lymphoma	human
Human papilloma virus	virus
Diabetes type 2	autoimmune
Oncoprotein	human
Alzheimer's disease	virus
HTLV-1 (Chronic	virus
Trypanosoma cruzi	parasite

## Sheet: 10X
Epitope	Antigen	Pathogen_source
SLEGGGLGY	NC	other
STEGGGLAY	NC	other
VTEHDTLLY	IE-1	virus
ALIAPVHAV	NC	other
CLGGLLTMV	LMP-2A	virus
CLLGTYTQDV	Kanamycin-B-dioxygenase	bacteria
CLLWSFQTSA	Tyrosinase	human
ELAGIGILTV	MART-1	human
FLASKIGRLV	Ca2-indepen-Plip-A2	human
FLYALALLL	LMP2A	virus
GILGFVFTL	Flu-MP	virus
GLCTLVAML	BMLF1	virus
ILKEPVHGV	RT	virus
IMDQVPFSV	gp100	human
KLQCVDLHV	PSA146-154	human
KTWGQYWQV	gp100	human
KVAELVHFL	MAGE-A3	human
KVLEYVIKV	MAGE-A1	human
LLDFVRFMGV	EBNA-3B	virus
LLFGYPVYV	HTLV-1	virus
LLMGTLGIVC	HPV-16E7	virus
MLDLQPETT	16E7	virus
NLVPMVATV	pp65	virus
RMFPNAPYL	WT-1	human
RTLNAWVKV	Gag-protein	virus
SLFNTVATL	Gag-protein	virus
SLFNTVATLY	Gag-protein	virus
SLLMWITQV	NY-ESO-1	human
SLYNTVATLY	Gag-protein	virus
YLLEMLWRL	LMP1	virus
YLNDHLEPWI	BCL-X	human
RIAAWMATY	BCL-2L1	human
RLRAEAQVK	EMNA-3A	human
AVFDRKSDAK	EBNA-3B	human
IVTDFSVIK	EBNA-3B	human
AYAQKIFKI	IE-1	human
AYSSAGASI	NC	other
CYTWNQMNL	WT1-(235-243)236M	human
QYDPVAALF	pp65	virus
GPAESAAGL	NC	other
QPRAPIRPI	EBNA-6	virus
RPHERNGFTVL	pp65	virus
RPPIFIRRL	EBNA-3A	virus
TPRVTGGGAM	pp65	virus
AAKGRGAAL	NC	other
ELRRKMMYM	IE-1	virus
FLRGRAYGL	EBNA-3A	virus
RAKFKQLL	BZLF1	virus
IPSINVHHY	pp65	virus
KLGGALQAK	IE-1	virus
