# Supplementary material for: epiTCR: a highly sensitive predictor for TCR–peptide binding
Source: Bioinformatics. 2023 Apr 24;39(5):btad284. doi: 10.1093/bioinformatics/btad284 (PMC10159657; doi:10.1093/bioinformatics/btad284)
Supplement: btad284_Supplementary_Data [file btad284_supplementary_data.zip › Table S7.csv]

epitope	cancer	cancer.type.lev1	category	gene	cancer.type.lev2	category_alt
ACDPHSGHFV	melanoma	melanoma	neoepitope	CDK4	melanoma	Neo
AEHSLQVAY	melanoma	melanoma	neoepitope	SEC22C	melanoma	Neo
ALDPHSGHFV	tcga	tcga	neoepitope	CDK4	other	Neo
ALDPHSGHFV	melanoma	melanoma	neoepitope	CDK4	melanoma	Neo
ALDPHSGHFV	ovarian cancer	ovarian cancer	neoepitope	CDK4	other	Neo
ALHGGWTTK	tcga	tcga	neoepitope	PIK3CA	other	Neo
ALHGGWTTK	lung	lung cancer	neoepitope	PIK3CA	other	Neo
ALHGGWTTK	breast	breast cancer	neoepitope	PIK3CA	breast cancer	Neo
ALHGGWTTK	cervix	cervical cancer	neoepitope	PIK3CA	other	Neo
ALHGGWTTK	bladder	bladder cancer	neoepitope	PIK3CA	other	Neo
ALHGGWTTK	uterus	uterine cancer	neoepitope	PIK3CA	other	Neo
ALHGGWTTK	icgc	icgc	neoepitope	PIK3CA	other	Neo
ALHGGWTTK	cancer	cancer	neoepitope	PIK3CA	other	Neo
ALHGGWTTK	liver	liver cancer	neoepitope	PIK3CA	other	Neo
ALIHHNTYL	melanoma	melanoma	neoepitope	ERBB2	melanoma	Neo
ALSPVIPHI	ovarian cancer	ovarian cancer	neoepitope	MLL2	other	Neo
ALSPVIPHI	melanoma	melanoma	neoepitope	MLL2	melanoma	Neo
ALYGFVPVL	stomach	stomach	neoepitope	GANAB	other	Neo
ALYGFVPVL	melanoma	melanoma	neoepitope	GANAB	melanoma	Neo
AMFWSVPTV	melanoma	melanoma	neoepitope	TKT	melanoma	Neo
AMFWSVPTV	melanoma	melanoma	neoantigen	TKT	melanoma	Neo
APARLERRHSA	melanoma	melanoma	neoepitope	KIB16B	melanoma	Neo
APARLERRHSA	melanoma	melanoma	neoepitope	KIF16B	melanoma	Neo
AVGSYVYSV	ovarian cancer	ovarian cancer	neoepitope	PGM5	other	Neo
AVGSYVYSV	melanoma	melanoma	neoepitope	PGM5	melanoma	Neo
CLNEYHLFL	melanoma	melanoma	neoantigen	TMEM48	melanoma	Neo
CLNEYHLFL	melanoma	melanoma	neoepitope	TMEM48	melanoma	Neo
EHEGSGPEL	pancreatic cancer	pancreatic cancer	neoepitope	ZFYVE27	other	Neo
EHEGSGPEL	colorectal cancer	colorectal cancer	neoepitope	ZFYVE27	other	Neo
EHEGSGPEL	gastrointestinal cancer	gastrointestinal cancer	neoepitope	ZFYVE27	other	Neo
EMLFSHGLVK	colorectal cancer	colorectal cancer	neoepitope	SKIV2L	other	Neo
EVLPFFLFF	melanoma	melanoma	neoepitope	AFMID	melanoma	Neo
FIASNGVKLV	nsc lung cancer	lung cancer	neoepitope	ACTN4	other	Neo
FIMGISILL	melanoma	melanoma	neoantigen	IL17RA	melanoma	Neo
FIMGISILL	melanoma	melanoma	neoepitope	IL17RA	melanoma	Neo
FLDEFMEGV	nsc lung cancer	lung cancer	neoepitope	ME1	other	Neo
FLIYLDVSV	melanoma	melanoma	neoepitope	WDR46	melanoma	Neo
FLSDHLYLV	melanoma	melanoma	neoepitope	CDC37L1	melanoma	Neo
FLYNLLTRV	melanoma	melanoma	neoantigen	SEC24A	melanoma	Neo
FLYNLLTRV	melanoma	melanoma	neoepitope	SEC24A	melanoma	Neo
FMLLTQARI	melanoma	melanoma	neoepitope	BTBD1	melanoma	Neo
FMLLTQARI	melanoma	melanoma	neoantigen	BTBD1	melanoma	Neo
FMPDFDLHL	uterus	uterine cancer	neoepitope	AHNAK	other	Neo
FMPDFDLHL	melanoma	melanoma	neoepitope	AHNAK	melanoma	Neo
FVVPYMIYLL	melanoma	melanoma	neoepitope	PDS5A	melanoma	Neo
FYGKTILWF	melanoma	melanoma	neoepitope	ARMT1	melanoma	Neo
GADGVGKSAL	colorectal cancer	colorectal cancer	neoepitope	KRAS	other	Neo
GADGVGKSAL	colorectal carcinoma	colorectal cancer	neoepitope	KRAS	other	Neo
GADGVGKSAL	gastrointestinal cancer	gastrointestinal cancer	neoepitope	KRAS	other	Neo
GARGVGKSAL	cancer	cancer	neoepitope	KRAS	other	Neo
GAVGVGKSAL	cancer	cancer	neoepitope	KRAS	other	Neo
GEEDGAGGHSL	melanoma	melanoma	neoepitope	RECQL5	melanoma	Neo
GLGPGFSSY	melanoma	melanoma	neoepitope	HERPUD1	melanoma	Neo
GLLDEDFYA	melanoma	melanoma	neoepitope	UGGT2	melanoma	Neo
GQFLTPNSH	melanoma	melanoma	neoepitope	TFDP2	melanoma	Neo
GRIAFFLKY	melanoma	melanoma	neoepitope	SYTL4	melanoma	Neo
GRIAFFLKY	hepatocellular carcinoma	liver cancer	neoepitope	SYTL4	other	Neo
GRIAFFLKY	melanoma	melanoma	neoantigen	SYTL4	melanoma	Neo
HIVEISTPV	melanoma	melanoma	neoepitope	SH3RF2	melanoma	Neo
HIVEISTPV	melanoma	melanoma	neoantigen	SH3RF2	melanoma	Neo
HMTEVVRHC	gastrointestinal cancer	gastrointestinal cancer	neoepitope	TP53	other	Neo
HMTEVVRHC	colorectal carcinoma	colorectal cancer	neoepitope	TP54	other	Neo
HMTEVVRHC	colorectal cancer	colorectal cancer	neoepitope	TP53	other	Neo
HMTEVVRHC	myeloma	myeloma	neoepitope	TP53	other	Neo
HMTEVVRHC	lung cancer	lung cancer	neoepitope	TP53	other	Neo
HMTEVVRHC	uterine carcinoma	uterine cancer	neoepitope	TP53	other	Neo
HMTEVVRHC	esophageal adenocarcinoma	esophageal cancer	neoepitope	TP53	other	Neo
HMTEVVRHC	ovarian cancer	ovarian cancer	neoepitope	TP53	other	Neo
HMTEVVRHC	colon cancer	colon cancer	neoepitope	TP53	other	Neo
HMTEVVRHC	osteosarcoma	osteosarcoma	neoepitope	TP53	other	Neo
HMTEVVRHC	leukemia	leukemia	neoepitope	TP53	other	Neo
HMTEVVRHC	breast cancer	breast cancer	neoepitope	TP53	breast cancer	Neo
HQNPVTGLLL	melanoma	melanoma	neoepitope	PHKA1	melanoma	Neo
IILVAVPHV	melanoma	melanoma	neoantigen	EXOC8	melanoma	Neo
IILVAVPHV	melanoma	melanoma	neoepitope	EXOC8	melanoma	Neo
ILCETCLIV	gastrointestinal cancer	gastrointestinal cancer	neoepitope	PHLPP1	other	Neo
ILCETCLIV	colorectal cancer	colorectal cancer	neoepitope	PHLPP1	other	Neo
ILDTAGKEEY	tcga	tcga	neoepitope	KRAS	other	Neo
ILDTAGKEEY	colorectal	colorectal cancer	neoepitope	NRAS	other	Neo
ILDTAGKEEY	lung	lung cancer	neoepitope	NRAS	other	Neo
ILDTAGKEEY	melanoma	melanoma	neoepitope	NRAS	melanoma	Neo
ILDTAGKEEY	skin	melanoma	neoepitope	NRAS	melanoma	Neo
ILDTAGKEEY	skin	melanoma	neoepitope	KRAS	melanoma	Neo
ILDTAGKEEY	thyroid	thyroid	neoepitope	NRAS	other	Neo
ILDTAGKEEY	lung	lung cancer	neoepitope	HRAS	other	Neo
ILDTAGKEEY	bladder	bladder cancer	neoepitope	NRAS	other	Neo
ILDTAGKEEY	tcga	tcga	neoepitope	HRAS	other	Neo
ILDTAGKEEY	thyroid	thyroid	neoepitope	HRAS	other	Neo
ILDTAGKEEY	skin	melanoma	neoepitope	HRAS	melanoma	Neo
ILDTAGKEEY	colorectal	colorectal cancer	neoepitope	KRAS	other	Neo
ILDTAGKEEY	tcga	tcga	neoepitope	NRAS	other	Neo
ILNAMIAKI	melanoma	melanoma	neoepitope	HAUS3	melanoma	Neo
ILTGLNYEV	melanoma	melanoma	neoepitope	NSDHL	melanoma	Neo
ILTGLNYEV	skin	melanoma	neoepitope	NSDHL	melanoma	Neo
KLANPLPYT	melanoma	melanoma	neoepitope	SMOX	melanoma	Neo
KLANPLPYT	melanoma	melanoma	neoantigen	SMOX	melanoma	Neo
KLFEFLVYGV	melanoma	melanoma	neoepitope	SMARCD3	melanoma	Neo
KLFEFLVYGV	ovarian cancer	ovarian cancer	neoepitope	SMARCD3	other	Neo
KLILWRGLK	melanoma	melanoma	neoepitope	NCAPG2	melanoma	Neo
KLILWRGLK	hepatocellular carcinoma	liver cancer	neoepitope	NCAPG2	other	Neo
KLILWRGLK	melanoma	melanoma	neoantigen	NCAPG2	melanoma	Neo
KLMNIQQKL	melanoma	melanoma	neoantigen	AKAP13	melanoma	Neo
KLMNIQQKL	melanoma	melanoma	neoepitope	AKAP13	melanoma	Neo
KLSHQLVLL	ovarian cancer	ovarian cancer	neoepitope	SNX24	other	Neo
KLSHQLVLL	melanoma	melanoma	neoepitope	SNX24	melanoma	Neo
KLYGLDWAEL	ovarian cancer	ovarian cancer	neoepitope	ASTN1	other	Neo
KLYGLDWAEL	melanoma	melanoma	neoepitope	ASTN1	melanoma	Neo
KQWLVWLFL	ovarian cancer	ovarian cancer	neoepitope	HHAT	other	Neo
KRPIPIKYKAM	lymphoma	lymphoma	neoepitope	MYD88	other	Neo
KVDPIGHVY	melanoma	melanoma	neoepitope	MAGEA6	melanoma	Neo
LIIPFIHLI	melanoma	melanoma	neoepitope	USP28	melanoma	Neo
LIIPFIHLI	ovarian cancer	ovarian cancer	neoepitope	USP28	other	Neo
LLDEKGPEV	icgc	icgc	neoepitope	NBPF16	other	Neo
LLFGMPPCL	melanoma	melanoma	neoepitope	MRM1	melanoma	Neo
LLFGMPPCL	ovarian cancer	ovarian cancer	neoepitope	MRM1	other	Neo
LLHGFSFYL	melanoma	melanoma	neoepitope	PORCN	melanoma	Neo
LLQCTQQAV	colorectal cancer	colorectal cancer	neoepitope	API5	other	Neo
LLQCTQQAV	gastrointestinal cancer	gastrointestinal cancer	neoepitope	API5	other	Neo
LLSIIFFPA	melanoma	melanoma	neoantigen	PHKA2	melanoma	Neo
LLSIIFFPA	melanoma	melanoma	neoepitope	PHKA2	melanoma	Neo
LLVDLAEEL	lung	lung cancer	neoepitope	CDKN2A	other	Neo
LLVDLAEEL	head_and_neck	head_and_neck	neoepitope	CDKN2A	other	Neo
LLVDLAEEL	skin	melanoma	neoepitope	CDKN2A	melanoma	Neo
LLVDLAEEL	melanoma	melanoma	neoepitope	GDKN2A	melanoma	Neo
LLVDLAEEL	tcga	tcga	neoepitope	CDKN2A	other	Neo
LMASISSFL	melanoma	melanoma	neoepitope	SSPN	melanoma	Neo
LMASISSFL	ovarian cancer	ovarian cancer	neoepitope	SSPN	other	Neo
LMMPFSIVYI	melanoma	melanoma	neoepitope	HTR1F	melanoma	Neo
LYPEFIASI	esophageal cancer	esophageal cancer	neoepitope	DPY19L4	other	Neo
LYPEFIASI	ovarian cancer	ovarian cancer	neoepitope	DPY19L4	other	Neo
MLFSHGLVK	bile duct	bile duct	neoepitope	SKIV2L	other	Neo
MLFSHGLVK	gastrointestinal cancer	gastrointestinal cancer	neoepitope	SKIV2L	other	Neo
MLFSHGLVK	colorectal cancer	colorectal cancer	neoepitope	SKIV2L	other	Neo
MLGEQLFPL	melanoma	melanoma	neoepitope	PABPC1	melanoma	Neo
MLGEQLFPL	melanoma	melanoma	neoantigen	PABPC1	melanoma	Neo
MMPFSIVYI	melanoma	melanoma	neoepitope	HTR1F	melanoma	Neo
MMPFSIVYIV	melanoma	melanoma	neoepitope	HTR1F	melanoma	Neo
MPYGYVLNEF	breast cancer	breast cancer	neoepitope	KIAA0368	breast cancer	Neo
MPYGYVLNEF	breast cancer	breast cancer	neoepitope	ECPAS	breast cancer	Neo
MTLHGFMMY	leukemia	leukemia	neoepitope	PLCD3	other	Neo
MVNTVAGAMK	glioblastoma	brain cancer	neoepitope	ARHGAP35	other	Neo
NLFNRYLAL	melanoma	melanoma	neoantigen	LCP1	melanoma	Neo
NLFNRYLAL	melanoma	melanoma	neoepitope	LCP1	melanoma	Neo
NLNCCSVPV	ovarian cancer	ovarian cancer	neoepitope	GNL3L	other	Neo
NLNCCSVPV	melanoma	melanoma	neoepitope	GNL3L	melanoma	Neo
QLCDVMFYL	ovarian cancer	ovarian cancer	neoepitope	BRAP	other	Neo
QTNPVTLQY	melanoma	melanoma	neoepitope	HELZ2	melanoma	Neo
RHDLPPYRVYL	melanoma	melanoma	neoepitope	KIAA1967	melanoma	Neo
RHDLPPYRVYL	melanoma	melanoma	neoepitope	CCAR2	melanoma	Neo
RLARLALVL	renal cell carcinoma	kidney cancer	neoepitope	5T4(TPBG)	other	Neo
RLIKHYPGI	melanoma	melanoma	neoepitope	STOX1	melanoma	Neo
RLIKHYPGI	ovarian cancer	ovarian cancer	neoepitope	STOX1	other	Neo
RLLQCTQQAV	colorectal cancer	colorectal cancer	neoepitope	API5	other	Neo
RLSDFSEQL	ovarian cancer	ovarian cancer	neoepitope	AKAP9	other	Neo
RMWDFDIFL	melanoma	melanoma	neoepitope	PDE7B	melanoma	Neo
RPIPIKYKA	lymphoma	lymphoma	neoepitope	MYD88	other	Neo
RPIPIKYKAM	lymphoma	lymphoma	neoepitope	MYD88	other	Neo
RVSTLRVSL	melanoma	melanoma	neoepitope	GNB5	melanoma	Neo
SLLLLSVSV	melanoma	melanoma	neoepitope	HERC1	melanoma	Neo
SLLLLSVSV	melanoma	melanoma	neoantigen	HERC1	melanoma	Neo
SLLRSLENV	melanoma	melanoma	neoepitope	GCN1L1	melanoma	Neo
SSCMGGMNWR	pancreas	pancreatic cancer	neoepitope	TP53	other	Neo
SSCMGGMNWR	gastrointestinal cancer	gastrointestinal cancer	neoepitope	TP53	other	Neo
SSCMGGMNWR	tcga	tcga	neoepitope	TP53	other	Neo
SSCMGGMNWR	uterus	uterine cancer	neoepitope	TP53	other	Neo
SSCMGGMNWR	colon cancer	colon cancer	neoepitope	TP53	other	Neo
SSCMGGMNWR	lung	lung cancer	neoepitope	TP53	other	Neo
SSCMGGMNWR	bladder	bladder cancer	neoepitope	TP53	other	Neo
SSCMGGMNWR	ovary	ovarian cancer	neoepitope	TP53	other	Neo
SVLENFTIFL	melanoma	melanoma	neoepitope	TEAD1	melanoma	Neo
SYMIMEIEL	melanoma	melanoma	neoepitope	FBXO21	melanoma	Neo
TEDEHFEFY	skin	melanoma	neoepitope	TPX2	melanoma	Neo
TEDEHFEFY	melanoma	melanoma	neoepitope	TPX2	melanoma	Neo
TEDEHFEFY	icgc	icgc	neoepitope	TPX2	other	Neo
TEDEHFEFY	tcga	tcga	neoepitope	TPX2	other	Neo
TLWCSPIKV	melanoma	melanoma	neoepitope	SRPX	melanoma	Neo
TLYSLTLLY	melanoma	melanoma	neoepitope	CENPL	melanoma	Neo
TMAAISNTV	icgc	icgc	neoepitope	TRIM16	other	Neo
TMSFSHLFYL	melanoma	melanoma	neoepitope	IGF1	melanoma	Neo
TYLPSAWNF	melanoma	melanoma	neoepitope	PRDM10	melanoma	Neo
TYLPSAWNFF	melanoma	melanoma	neoepitope	PRDM10	melanoma	Neo
VLDGFIPGT	melanoma	melanoma	neoepitope	MPV17	melanoma	Neo
VLENFTIFLV	melanoma	melanoma	neoepitope	TEAD1	melanoma	Neo
VLLGVKLFGV	melanoma	melanoma	neoepitope	COL18A1	melanoma	Neo
VQIISCQY	melanoma	melanoma	neoepitope	MED13	melanoma	Neo
VVGAVGVGK	lung	lung cancer	neoepitope	KRAS	other	Neo
VVGAVGVGK	colorectal	colorectal cancer	neoepitope	KRAS	other	Neo
VVGAVGVGK	uterus	uterine cancer	neoepitope	KRAS	other	Neo
VVGAVGVGK	stomach	stomach	neoepitope	KRAS	other	Neo
VVGAVGVGK	breast	breast cancer	neoepitope	KRAS	breast cancer	Neo
VVGAVGVGK	bladder	bladder cancer	neoepitope	KRAS	other	Neo
VVGAVGVGK	icgc	icgc	neoepitope	KRAS	other	Neo
VVGAVGVGK	tcga	tcga	neoepitope	KRAS	other	Neo
VVGAVGVGK	pancreatic cancer	pancreatic cancer	neoepitope	KRAS	other	Neo
VVGAVGVGK	kidney	kidney cancer	neoepitope	KRAS	other	Neo
VVGAVGVGK	pancreas	pancreatic cancer	neoepitope	KRAS	other	Neo
VVMSWAPPV	leukemia	leukemia	neoepitope	FNDC3B	other	Neo
VVVGADGVGK	uterus	uterine cancer	neoepitope	NRAS	other	Neo
VVVGADGVGK	stomach	stomach	neoepitope	KRAS	other	Neo
VVVGADGVGK	head_and_neck	head_and_neck	neoepitope	HRAS	other	Neo
VVVGADGVGK	tcga	tcga	neoepitope	NRAS	other	Neo
VVVGADGVGK	bladder	bladder cancer	neoepitope	KRAS	other	Neo
VVVGADGVGK	pancreas	pancreatic cancer	neoepitope	KRAS	other	Neo
VVVGADGVGK	lung	lung cancer	neoepitope	KRAS	other	Neo
VVVGADGVGK	prostate	prostate	neoepitope	KRAS	other	Neo
VVVGADGVGK	colorectal	colorectal cancer	neoepitope	KRAS	other	Neo
VVVGADGVGK	bladder	bladder cancer	neoepitope	HRAS	other	Neo
VVVGADGVGK	skin	melanoma	neoepitope	NRAS	melanoma	Neo
VVVGADGVGK	icgc	icgc	neoepitope	KRAS	other	Neo
VVVGADGVGK	uterus	uterine cancer	neoepitope	KRAS	other	Neo
VVVGADGVGK	tcga	tcga	neoepitope	HRAS	other	Neo
VVVGADGVGK	tcga	tcga	neoepitope	KRAS	other	Neo
VVVGAVGVGK	icgc	icgc	neoepitope	KRAS	other	Neo
VVVGAVGVGK	uterus	uterine cancer	neoepitope	KRAS	other	Neo
VVVGAVGVGK	kidney	kidney cancer	neoepitope	KRAS	other	Neo
VVVGAVGVGK	pancreas	pancreatic cancer	neoepitope	KRAS	other	Neo
VVVGAVGVGK	breast	breast cancer	neoepitope	KRAS	breast cancer	Neo
VVVGAVGVGK	colorectal	colorectal cancer	neoepitope	KRAS	other	Neo
VVVGAVGVGK	tcga	tcga	neoepitope	KRAS	other	Neo
VVVGAVGVGK	stomach	stomach	neoepitope	KRAS	other	Neo
VVVGAVGVGK	lung	lung cancer	neoepitope	KRAS	other	Neo
VVVGAVGVGK	bladder	bladder cancer	neoepitope	KRAS	other	Neo
VYQYTFPDF	melanoma	melanoma	neoepitope	INSIG1	melanoma	Neo
VYQYTFPDFL	melanoma	melanoma	neoepitope	INSIG1	melanoma	Neo
WLIRETQPITK	melanoma	melanoma	neoepitope	XPNPEP1	melanoma	Neo
YHSIEWAI	melanoma	melanoma	neoepitope	KIAA1279	melanoma	Neo
YILKYSVFL	icgc	icgc	neoepitope	ZDBF2	other	Neo
YILKYSVFL	breast	breast cancer	neoepitope	ZDBF2	breast cancer	Neo
YILKYSVFL	stomach	stomach	neoepitope	ZDBF2	other	Neo
YILKYSVFL	skin	melanoma	neoepitope	ZDBF2	melanoma	Neo
YILKYSVFL	melanoma	melanoma	neoepitope	ZDBF2	melanoma	Neo
YILKYSVFL	tcga	tcga	neoepitope	ZDBF2	other	Neo
YILKYSVFL	uterus	uterine cancer	neoepitope	ZDBF2	other	Neo
YLSNIIPAL	ovarian cancer	ovarian cancer	neoepitope	RFC5	other	Neo
YLYDRLLRV	ovarian cancer	ovarian cancer	neoepitope	GINS1	other	Neo
YMDGTMSQV	melanoma	melanoma	neoepitope	TYR	melanoma	Neo
IMDQVPFSV	melanoma	melanoma	neoepitope	gp100	melanoma	Neo
