# Supplementary material for: epiTCR: a highly sensitive predictor for TCR–peptide binding
Source: Bioinformatics. 2023 Apr 24;39(5):btad284. doi: 10.1093/bioinformatics/btad284 (PMC10159657; doi:10.1093/bioinformatics/btad284)
Supplement: btad284_Supplementary_Data [file btad284_supplementary_data.zip › Table S8.csv]

epitope	cancer	cancer.type.lev1	category	gene	cancer.type.lev2	CDR3b	binder	binder_pred	predict_proba
ACDPHSGHFV	melanoma	melanoma	neoepitope	CDK4	melanoma	ASSVVAGFNEQF	1	1	0.856666666666667
AEHSLQVAY	melanoma	melanoma	neoepitope	SEC22C	melanoma	SVEDRRGPFYGYTF	1	1	0.96
ALDPHSGHFV	tcga	tcga	neoepitope	CDK4	other	ASSVVAGFNEQF	1	1	0.843333333333333
ALDPHSGHFV	tcga	tcga	neoepitope	CDK4	other	ASTPTGAYEQY	1	1	0.846666666666667
ALDPHSGHFV	tcga	tcga	neoepitope	CDK4	other	ASSYSWGAGYEQY	1	1	0.846666666666667
ALDPHSGHFV	tcga	tcga	neoepitope	CDK4	other	SAGTGELF	1	1	0.846666666666667
ALDPHSGHFV	tcga	tcga	neoepitope	CDK4	other	ASSQNYEQY	1	1	0.833333333333333
ALDPHSGHFV	melanoma	melanoma	neoepitope	CDK4	melanoma	ASSVVAGFNEQF	1	1	0.843333333333333
ALDPHSGHFV	melanoma	melanoma	neoepitope	CDK4	melanoma	ASTPTGAYEQY	1	1	0.846666666666667
ALDPHSGHFV	melanoma	melanoma	neoepitope	CDK4	melanoma	ASSYSWGAGYEQY	1	1	0.846666666666667
ALDPHSGHFV	melanoma	melanoma	neoepitope	CDK4	melanoma	SAGTGELF	1	1	0.846666666666667
ALDPHSGHFV	melanoma	melanoma	neoepitope	CDK4	melanoma	ASSQNYEQY	1	1	0.833333333333333
ALDPHSGHFV	ovarian cancer	ovarian cancer	neoepitope	CDK4	other	ASSVVAGFNEQF	1	1	0.843333333333333
ALDPHSGHFV	ovarian cancer	ovarian cancer	neoepitope	CDK4	other	ASTPTGAYEQY	1	1	0.846666666666667
ALDPHSGHFV	ovarian cancer	ovarian cancer	neoepitope	CDK4	other	ASSYSWGAGYEQY	1	1	0.846666666666667
ALDPHSGHFV	ovarian cancer	ovarian cancer	neoepitope	CDK4	other	SAGTGELF	1	1	0.846666666666667
ALDPHSGHFV	ovarian cancer	ovarian cancer	neoepitope	CDK4	other	ASSQNYEQY	1	1	0.833333333333333
ALHGGWTTK	tcga	tcga	neoepitope	PIK3CA	other	ASSGLAGGPVSGANVLT	1	1	0.846666666666667
ALHGGWTTK	tcga	tcga	neoepitope	PIK3CA	other	ASSLVAETYEQY	1	1	0.843333333333333
ALHGGWTTK	lung	lung cancer	neoepitope	PIK3CA	other	ASSGLAGGPVSGANVLT	1	1	0.846666666666667
ALHGGWTTK	lung	lung cancer	neoepitope	PIK3CA	other	ASSLVAETYEQY	1	1	0.843333333333333
ALHGGWTTK	breast	breast cancer	neoepitope	PIK3CA	breast cancer	ASSGLAGGPVSGANVLT	1	1	0.846666666666667
ALHGGWTTK	breast	breast cancer	neoepitope	PIK3CA	breast cancer	ASSLVAETYEQY	1	1	0.843333333333333
ALHGGWTTK	bladder	bladder cancer	neoepitope	PIK3CA	other	ASSGLAGGPVSGANVLT	1	1	0.846666666666667
ALHGGWTTK	bladder	bladder cancer	neoepitope	PIK3CA	other	ASSLVAETYEQY	1	1	0.843333333333333
ALHGGWTTK	uterus	uterine cancer	neoepitope	PIK3CA	other	ASSGLAGGPVSGANVLT	1	1	0.846666666666667
ALHGGWTTK	uterus	uterine cancer	neoepitope	PIK3CA	other	ASSLVAETYEQY	1	1	0.843333333333333
ALHGGWTTK	icgc	icgc	neoepitope	PIK3CA	other	ASSGLAGGPVSGANVLT	1	1	0.846666666666667
ALHGGWTTK	icgc	icgc	neoepitope	PIK3CA	other	ASSLVAETYEQY	1	1	0.843333333333333
ALHGGWTTK	cervix	cervical cancer	neoepitope	PIK3CA	other	ASSGLAGGPVSGANVLT	1	1	0.846666666666667
ALHGGWTTK	cervix	cervical cancer	neoepitope	PIK3CA	other	ASSLVAETYEQY	1	1	0.843333333333333
ALHGGWTTK	liver	liver cancer	neoepitope	PIK3CA	other	ASSGLAGGPVSGANVLT	1	1	0.846666666666667
ALHGGWTTK	liver	liver cancer	neoepitope	PIK3CA	other	ASSLVAETYEQY	1	1	0.843333333333333
ALHGGWTTK	cancer	cancer	neoepitope	PIK3CA	other	ASSGLAGGPVSGANVLT	1	1	0.846666666666667
ALHGGWTTK	cancer	cancer	neoepitope	PIK3CA	other	ASSLVAETYEQY	1	1	0.843333333333333
ALIHHNTYL	melanoma	melanoma	neoepitope	ERBB2	melanoma	ASSDLQENQPQH	1	1	0.87
ALIHHNTYL	melanoma	melanoma	neoepitope	ERBB2	melanoma	ASSLAVQRPSGNTIY	1	1	0.876666666666667
ALIHHNTYL	melanoma	melanoma	neoepitope	ERBB2	melanoma	ASSIESGSKQRNEQF	1	1	0.876666666666667
ALIHHNTYL	melanoma	melanoma	neoepitope	ERBB2	melanoma	SVVGTGSVITNEKLF	1	1	0.876666666666667
ALSPVIPHI	ovarian cancer	ovarian cancer	neoepitope	MLL2	other	ASKSWDMAYEQY	1	1	0.956666666666667
ALSPVIPHI	ovarian cancer	ovarian cancer	neoepitope	MLL2	other	ASSFRDSSYEQY	1	1	0.953333333333333
ALSPVIPHI	ovarian cancer	ovarian cancer	neoepitope	MLL2	other	ASSYFLEQY	1	1	0.96
ALSPVIPHI	ovarian cancer	ovarian cancer	neoepitope	MLL2	other	ASSPVLGTYGYT	1	1	0.973333333333333
ALSPVIPHI	ovarian cancer	ovarian cancer	neoepitope	MLL2	other	AISDPDRGGRAF	1	1	0.953333333333333
ALSPVIPHI	ovarian cancer	ovarian cancer	neoepitope	MLL2	other	ASSYSGHNEQF	1	1	0.976666666666667
ALSPVIPHI	ovarian cancer	ovarian cancer	neoepitope	MLL2	other	ASSQVGGSYPREQF	1	1	0.97
ALSPVIPHI	ovarian cancer	ovarian cancer	neoepitope	MLL2	other	ASSYEGALSYEQY	1	1	0.973333333333333
ALSPVIPHI	ovarian cancer	ovarian cancer	neoepitope	MLL2	other	ASSYTIGNEQY	1	1	0.946666666666667
ALSPVIPHI	ovarian cancer	ovarian cancer	neoepitope	MLL2	other	ASSYSLEGYT	1	1	0.96
ALSPVIPHI	ovarian cancer	ovarian cancer	neoepitope	MLL2	other	ASSMAAGTHEQY	1	1	0.97
ALSPVIPHI	ovarian cancer	ovarian cancer	neoepitope	MLL2	other	ASRLHGGTPSYEQY	1	1	0.963333333333333
ALSPVIPHI	ovarian cancer	ovarian cancer	neoepitope	MLL2	other	SARVGDTGELF	1	1	0.966666666666667
ALSPVIPHI	ovarian cancer	ovarian cancer	neoepitope	MLL2	other	ASSYDSTTGELF	1	1	0.963333333333333
ALSPVIPHI	ovarian cancer	ovarian cancer	neoepitope	MLL2	other	ASSMGGVGTEAF	1	1	0.97
ALSPVIPHI	ovarian cancer	ovarian cancer	neoepitope	MLL2	other	ASSFSGTFEAF	1	1	0.96
ALSPVIPHI	ovarian cancer	ovarian cancer	neoepitope	MLL2	other	AISETGGGQPQH	1	1	0.963333333333333
ALSPVIPHI	ovarian cancer	ovarian cancer	neoepitope	MLL2	other	ASSGAAGTSAYNEQF	1	1	0.963333333333333
ALSPVIPHI	ovarian cancer	ovarian cancer	neoepitope	MLL2	other	ASSVETGGLDTQY	1	1	0.96
ALSPVIPHI	ovarian cancer	ovarian cancer	neoepitope	MLL2	other	ASSFTVAGEQY	1	1	0.956666666666667
ALSPVIPHI	ovarian cancer	ovarian cancer	neoepitope	MLL2	other	ASSFMETQY	1	1	0.966666666666667
ALSPVIPHI	melanoma	melanoma	neoepitope	MLL2	melanoma	ASKSWDMAYEQY	1	1	0.956666666666667
ALSPVIPHI	melanoma	melanoma	neoepitope	MLL2	melanoma	ASSFRDSSYEQY	1	1	0.953333333333333
ALSPVIPHI	melanoma	melanoma	neoepitope	MLL2	melanoma	ASSYFLEQY	1	1	0.96
ALSPVIPHI	melanoma	melanoma	neoepitope	MLL2	melanoma	ASSPVLGTYGYT	1	1	0.973333333333333
ALSPVIPHI	melanoma	melanoma	neoepitope	MLL2	melanoma	AISDPDRGGRAF	1	1	0.953333333333333
ALSPVIPHI	melanoma	melanoma	neoepitope	MLL2	melanoma	ASSYSGHNEQF	1	1	0.976666666666667
ALSPVIPHI	melanoma	melanoma	neoepitope	MLL2	melanoma	ASSQVGGSYPREQF	1	1	0.97
ALSPVIPHI	melanoma	melanoma	neoepitope	MLL2	melanoma	ASSYEGALSYEQY	1	1	0.973333333333333
ALSPVIPHI	melanoma	melanoma	neoepitope	MLL2	melanoma	ASSYTIGNEQY	1	1	0.946666666666667
ALSPVIPHI	melanoma	melanoma	neoepitope	MLL2	melanoma	ASSYSLEGYT	1	1	0.96
ALSPVIPHI	melanoma	melanoma	neoepitope	MLL2	melanoma	ASSMAAGTHEQY	1	1	0.97
ALSPVIPHI	melanoma	melanoma	neoepitope	MLL2	melanoma	ASRLHGGTPSYEQY	1	1	0.963333333333333
ALSPVIPHI	melanoma	melanoma	neoepitope	MLL2	melanoma	SARVGDTGELF	1	1	0.966666666666667
ALSPVIPHI	melanoma	melanoma	neoepitope	MLL2	melanoma	ASSYDSTTGELF	1	1	0.963333333333333
ALSPVIPHI	melanoma	melanoma	neoepitope	MLL2	melanoma	ASSMGGVGTEAF	1	1	0.97
ALSPVIPHI	melanoma	melanoma	neoepitope	MLL2	melanoma	ASSFSGTFEAF	1	1	0.96
ALSPVIPHI	melanoma	melanoma	neoepitope	MLL2	melanoma	AISETGGGQPQH	1	1	0.963333333333333
ALSPVIPHI	melanoma	melanoma	neoepitope	MLL2	melanoma	ASSGAAGTSAYNEQF	1	1	0.963333333333333
ALSPVIPHI	melanoma	melanoma	neoepitope	MLL2	melanoma	ASSVETGGLDTQY	1	1	0.96
ALSPVIPHI	melanoma	melanoma	neoepitope	MLL2	melanoma	ASSFTVAGEQY	1	1	0.956666666666667
ALSPVIPHI	melanoma	melanoma	neoepitope	MLL2	melanoma	ASSFMETQY	1	1	0.966666666666667
ALYGFVPVL	melanoma	melanoma	neoepitope	GANAB	melanoma	ASSQAHTGELF	1	1	0.796666666666667
ALYGFVPVL	melanoma	melanoma	neoepitope	GANAB	melanoma	ASTGTDSYEQY	1	1	0.823333333333333
ALYGFVPVL	melanoma	melanoma	neoepitope	GANAB	melanoma	ASSGVAEWALETQY	1	1	0.806666666666667
ALYGFVPVL	melanoma	melanoma	neoepitope	GANAB	melanoma	ASSWRRGTDTQY	1	1	0.806666666666667
ALYGFVPVL	melanoma	melanoma	neoepitope	GANAB	melanoma	SVGTYSNQPQH	1	1	0.816666666666667
ALYGFVPVL	melanoma	melanoma	neoepitope	GANAB	melanoma	ATSDPGTTNTGELF	1	1	0.796666666666667
ALYGFVPVL	melanoma	melanoma	neoepitope	GANAB	melanoma	ASSQGSGANVLT	1	1	0.813333333333333
ALYGFVPVL	melanoma	melanoma	neoepitope	GANAB	melanoma	ASSLWAEPDTQY	1	1	0.813333333333333
ALYGFVPVL	melanoma	melanoma	neoepitope	GANAB	melanoma	ASSYQTGNEQF	1	1	0.816666666666667
ALYGFVPVL	melanoma	melanoma	neoepitope	GANAB	melanoma	ATSEGLQYEQY	1	1	0.8
ALYGFVPVL	melanoma	melanoma	neoepitope	GANAB	melanoma	TSSQDLRRKISTDTQY	1	1	0.813333333333333
ALYGFVPVL	melanoma	melanoma	neoepitope	GANAB	melanoma	ASSDLQGGGPGEQY	1	1	0.793333333333333
ALYGFVPVL	melanoma	melanoma	neoepitope	GANAB	melanoma	ASSQGGDEQF	1	1	0.8
ALYGFVPVL	melanoma	melanoma	neoepitope	GANAB	melanoma	ASSPSLQVAQH	1	1	0.813333333333333
ALYGFVPVL	melanoma	melanoma	neoepitope	GANAB	melanoma	ASRGSGASTGELF	1	1	0.81
ALYGFVPVL	melanoma	melanoma	neoepitope	GANAB	melanoma	ASSNQETQY	1	1	0.793333333333333
ALYGFVPVL	melanoma	melanoma	neoepitope	GANAB	melanoma	ASSQDGVQH	1	1	0.81
ALYGFVPVL	melanoma	melanoma	neoepitope	GANAB	melanoma	ASSEISSGGPFLDTQY	1	1	0.796666666666667
ALYGFVPVL	melanoma	melanoma	neoepitope	GANAB	melanoma	SVPEGNTGELF	1	1	0.826666666666667
ALYGFVPVL	melanoma	melanoma	neoepitope	GANAB	melanoma	ASSSLGEQF	1	1	0.833333333333333
ALYGFVPVL	melanoma	melanoma	neoepitope	GANAB	melanoma	ASSNVLAGGRDTQY	1	1	0.796666666666667
ALYGFVPVL	melanoma	melanoma	neoepitope	GANAB	melanoma	ASSNGYGNQPQH	1	1	0.816666666666667
ALYGFVPVL	melanoma	melanoma	neoepitope	GANAB	melanoma	ASSLGGGAYEQY	1	1	0.8
ALYGFVPVL	melanoma	melanoma	neoepitope	GANAB	melanoma	ASSLNREGNTEAF	1	1	0.813333333333333
ALYGFVPVL	melanoma	melanoma	neoepitope	GANAB	melanoma	ASSRQPMNTEAF	1	1	0.796666666666667
ALYGFVPVL	melanoma	melanoma	neoepitope	GANAB	melanoma	ASSYSGQGYT	1	1	0.8
ALYGFVPVL	melanoma	melanoma	neoepitope	GANAB	melanoma	SARPGLAGGYEQY	1	1	0.82
ALYGFVPVL	melanoma	melanoma	neoepitope	GANAB	melanoma	ASSPVGYEQY	1	1	0.816666666666667
ALYGFVPVL	melanoma	melanoma	neoepitope	GANAB	melanoma	ASSPWTLNEQY	1	1	0.826666666666667
ALYGFVPVL	melanoma	melanoma	neoepitope	GANAB	melanoma	ASRMGTSGSTDTQY	1	1	0.796666666666667
ALYGFVPVL	melanoma	melanoma	neoepitope	GANAB	melanoma	ASSTGNYGYT	1	1	0.806666666666667
ALYGFVPVL	melanoma	melanoma	neoepitope	GANAB	melanoma	ASSGQGTDTQY	1	1	0.816666666666667
ALYGFVPVL	stomach	stomach	neoepitope	GANAB	other	ASSQAHTGELF	1	1	0.796666666666667
ALYGFVPVL	stomach	stomach	neoepitope	GANAB	other	ASTGTDSYEQY	1	1	0.823333333333333
ALYGFVPVL	stomach	stomach	neoepitope	GANAB	other	ASSGVAEWALETQY	1	1	0.806666666666667
ALYGFVPVL	stomach	stomach	neoepitope	GANAB	other	ASSWRRGTDTQY	1	1	0.806666666666667
ALYGFVPVL	stomach	stomach	neoepitope	GANAB	other	SVGTYSNQPQH	1	1	0.816666666666667
ALYGFVPVL	stomach	stomach	neoepitope	GANAB	other	ATSDPGTTNTGELF	1	1	0.796666666666667
ALYGFVPVL	stomach	stomach	neoepitope	GANAB	other	ASSQGSGANVLT	1	1	0.813333333333333
ALYGFVPVL	stomach	stomach	neoepitope	GANAB	other	ASSLWAEPDTQY	1	1	0.813333333333333
ALYGFVPVL	stomach	stomach	neoepitope	GANAB	other	ASSYQTGNEQF	1	1	0.816666666666667
ALYGFVPVL	stomach	stomach	neoepitope	GANAB	other	ATSEGLQYEQY	1	1	0.8
ALYGFVPVL	stomach	stomach	neoepitope	GANAB	other	TSSQDLRRKISTDTQY	1	1	0.813333333333333
ALYGFVPVL	stomach	stomach	neoepitope	GANAB	other	ASSDLQGGGPGEQY	1	1	0.793333333333333
ALYGFVPVL	stomach	stomach	neoepitope	GANAB	other	ASSQGGDEQF	1	1	0.8
ALYGFVPVL	stomach	stomach	neoepitope	GANAB	other	ASSPSLQVAQH	1	1	0.813333333333333
ALYGFVPVL	stomach	stomach	neoepitope	GANAB	other	ASRGSGASTGELF	1	1	0.81
ALYGFVPVL	stomach	stomach	neoepitope	GANAB	other	ASSNQETQY	1	1	0.793333333333333
ALYGFVPVL	stomach	stomach	neoepitope	GANAB	other	ASSQDGVQH	1	1	0.81
ALYGFVPVL	stomach	stomach	neoepitope	GANAB	other	ASSEISSGGPFLDTQY	1	1	0.796666666666667
ALYGFVPVL	stomach	stomach	neoepitope	GANAB	other	SVPEGNTGELF	1	1	0.826666666666667
ALYGFVPVL	stomach	stomach	neoepitope	GANAB	other	ASSSLGEQF	1	1	0.833333333333333
ALYGFVPVL	stomach	stomach	neoepitope	GANAB	other	ASSNVLAGGRDTQY	1	1	0.796666666666667
ALYGFVPVL	stomach	stomach	neoepitope	GANAB	other	ASSNGYGNQPQH	1	1	0.816666666666667
ALYGFVPVL	stomach	stomach	neoepitope	GANAB	other	ASSLGGGAYEQY	1	1	0.8
ALYGFVPVL	stomach	stomach	neoepitope	GANAB	other	ASSLNREGNTEAF	1	1	0.813333333333333
ALYGFVPVL	stomach	stomach	neoepitope	GANAB	other	ASSRQPMNTEAF	1	1	0.796666666666667
ALYGFVPVL	stomach	stomach	neoepitope	GANAB	other	ASSYSGQGYT	1	1	0.8
ALYGFVPVL	stomach	stomach	neoepitope	GANAB	other	SARPGLAGGYEQY	1	1	0.82
ALYGFVPVL	stomach	stomach	neoepitope	GANAB	other	ASSPVGYEQY	1	1	0.816666666666667
ALYGFVPVL	stomach	stomach	neoepitope	GANAB	other	ASSPWTLNEQY	1	1	0.826666666666667
ALYGFVPVL	stomach	stomach	neoepitope	GANAB	other	ASRMGTSGSTDTQY	1	1	0.796666666666667
ALYGFVPVL	stomach	stomach	neoepitope	GANAB	other	ASSTGNYGYT	1	1	0.806666666666667
ALYGFVPVL	stomach	stomach	neoepitope	GANAB	other	ASSGQGTDTQY	1	1	0.816666666666667
AMFWSVPTV	melanoma	melanoma	neoepitope	TKT	melanoma	ASSLVWGLGTEAF	1	1	0.996666666666667
AMFWSVPTV	melanoma	melanoma	neoepitope	TKT	melanoma	ASSSDWGLMNTEAF	1	1	0.99
AMFWSVPTV	melanoma	melanoma	neoepitope	TKT	melanoma	ASSYFSYEQY	1	1	1
AMFWSVPTV	melanoma	melanoma	neoepitope	TKT	melanoma	ASSASWTDYYGYT	1	1	0.993333333333333
AMFWSVPTV	melanoma	melanoma	neoepitope	TKT	melanoma	ASSVDGDYNEQF	1	1	1
AMFWSVPTV	melanoma	melanoma	neoepitope	TKT	melanoma	ASSVDGAYNEQF	1	1	0.996666666666667
AMFWSVPTV	melanoma	melanoma	neoepitope	TKT	melanoma	ASSDLLTGELF	1	1	0.986666666666667
AMFWSVPTV	melanoma	melanoma	neoepitope	TKT	melanoma	ASSVLAGGLDTQY	1	1	0.993333333333333
AMFWSVPTV	melanoma	melanoma	neoepitope	TKT	melanoma	SAHEGLEQY	1	1	0.99
AMFWSVPTV	melanoma	melanoma	neoepitope	TKT	melanoma	ASSTGTGSYEQY	1	1	1
AMFWSVPTV	melanoma	melanoma	neoepitope	TKT	melanoma	ASSFSGGLTHEQYV	1	1	0.993333333333333
AMFWSVPTV	melanoma	melanoma	neoepitope	TKT	melanoma	ASSQTHPPGELF	1	1	0.993333333333333
AMFWSVPTV	melanoma	melanoma	neoepitope	TKT	melanoma	ASSLEIVGETEAF	1	1	0.99
AMFWSVPTV	melanoma	melanoma	neoepitope	TKT	melanoma	ASSISSSEKLF	1	1	0.993333333333333
AMFWSVPTV	melanoma	melanoma	neoepitope	TKT	melanoma	ASSFSGGLTHEQY	1	1	0.996666666666667
AMFWSVPTV	melanoma	melanoma	neoepitope	TKT	melanoma	ASSSAGGGGNTIY	1	1	1
AMFWSVPTV	melanoma	melanoma	neoepitope	TKT	melanoma	ASSQEVGSGNTIY	1	1	0.996666666666667
AMFWSVPTV	melanoma	melanoma	neoepitope	TKT	melanoma	ASSSGLAGYLM	1	1	0.99
AMFWSVPTV	melanoma	melanoma	neoepitope	TKT	melanoma	ASSLWGVGTEAF	1	1	1
AMFWSVPTV	melanoma	melanoma	neoepitope	TKT	melanoma	SARELAGFQETQY	1	1	0.99
AMFWSVPTV	melanoma	melanoma	neoepitope	TKT	melanoma	ATSSAILAGVKETQY	1	1	0.986666666666667
AMFWSVPTV	melanoma	melanoma	neoepitope	TKT	melanoma	SAQQGIQPQH	1	1	0.993333333333333
AMFWSVPTV	melanoma	melanoma	neoepitope	TKT	melanoma	ASSLVGGLAETQY	1	1	0.996666666666667
AMFWSVPTV	melanoma	melanoma	neoepitope	TKT	melanoma	ASGWRQGLDTEAF	1	1	0.993333333333333
AMFWSVPTV	melanoma	melanoma	neoepitope	TKT	melanoma	ASSQDWGLNYEQY	1	1	0.986666666666667
AMFWSVPTV	melanoma	melanoma	neoepitope	TKT	melanoma	ASSTWTGMNTEAF	1	1	0.993333333333333
AMFWSVPTV	melanoma	melanoma	neoepitope	TKT	melanoma	ASSRLAGTDTQY	1	1	0.993333333333333
AMFWSVPTV	melanoma	melanoma	neoepitope	TKT	melanoma	ASTSTPGQVGQPQH	1	1	0.993333333333333
AMFWSVPTV	melanoma	melanoma	neoepitope	TKT	melanoma	ASSPTPSGLWWELF	1	1	0.993333333333333
AMFWSVPTV	melanoma	melanoma	neoepitope	TKT	melanoma	SVVGGLLEAF	1	1	0.986666666666667
AMFWSVPTV	melanoma	melanoma	neoepitope	TKT	melanoma	ASSFKGTGPNQPQH	1	1	0.996666666666667
AMFWSVPTV	melanoma	melanoma	neoepitope	TKT	melanoma	ASSFLISTDTQY	1	1	0.993333333333333
AMFWSVPTV	melanoma	melanoma	neoepitope	TKT	melanoma	ASSAVDRVTSYNEQF	1	1	0.986666666666667
AMFWSVPTV	melanoma	melanoma	neoepitope	TKT	melanoma	ASSPTQGLAITGELF	1	1	0.976666666666667
AMFWSVPTV	melanoma	melanoma	neoepitope	TKT	melanoma	ATSRDIYTEAF	1	1	0.993333333333333
AMFWSVPTV	melanoma	melanoma	neoepitope	TKT	melanoma	ASSFWGLSTEAF	1	1	0.996666666666667
AMFWSVPTV	melanoma	melanoma	neoepitope	TKT	melanoma	AFGVNWDLPHSGNTIY	1	1	0.983333333333333
AMFWSVPTV	melanoma	melanoma	neoepitope	TKT	melanoma	ASSWTGFGLNTEAF	1	1	0.99
AMFWSVPTV	melanoma	melanoma	neoepitope	TKT	melanoma	ASSLITGLSYEQY	1	1	0.996666666666667
AMFWSVPTV	melanoma	melanoma	neoepitope	TKT	melanoma	ASSLALPYEQY	1	1	0.996666666666667
AMFWSVPTV	melanoma	melanoma	neoepitope	TKT	melanoma	ASSPIFGLTNEQY	1	1	1
AMFWSVPTV	melanoma	melanoma	neoepitope	TKT	melanoma	ASSPLAAPGSFETQY	1	1	0.99
AMFWSVPTV	melanoma	melanoma	neoepitope	TKT	melanoma	SARTLAGFTDTQY	1	1	0.993333333333333
AMFWSVPTV	melanoma	melanoma	neoepitope	TKT	melanoma	ASSQEPVQFYEQY	1	1	0.996666666666667
AMFWSVPTV	melanoma	melanoma	neoepitope	TKT	melanoma	ASSVGYGLSNTEAF	1	1	0.993333333333333
AMFWSVPTV	melanoma	melanoma	neoepitope	TKT	melanoma	ATSALAGQGRDEQF	1	1	0.993333333333333
AMFWSVPTV	melanoma	melanoma	neoepitope	TKT	melanoma	ASSLWDYGYT	1	1	0.996666666666667
AMFWSVPTV	melanoma	melanoma	neoepitope	TKT	melanoma	ASSSDLYEQY	1	1	0.996666666666667
AMFWSVPTV	melanoma	melanoma	neoepitope	TKT	melanoma	ASSIASGIYEQY	1	1	0.996666666666667
AMFWSVPTV	melanoma	melanoma	neoepitope	TKT	melanoma	ASSLDLYEQY	1	1	0.993333333333333
AMFWSVPTV	melanoma	melanoma	neoepitope	TKT	melanoma	ASSPGLLAGGSSWETQY	1	1	0.99
AMFWSVPTV	melanoma	melanoma	neoepitope	TKT	melanoma	SVEEGIDEQY	1	1	0.99
AMFWSVPTV	melanoma	melanoma	neoepitope	TKT	melanoma	ASSLGAGEQF	1	1	0.993333333333333
AMFWSVPTV	melanoma	melanoma	neoepitope	TKT	melanoma	ASSRLAGGLDTQY	1	1	0.99
AMFWSVPTV	melanoma	melanoma	neoepitope	TKT	melanoma	ASSFSWGLNTEAF	1	1	0.99
AMFWSVPTV	melanoma	melanoma	neoepitope	TKT	melanoma	ASSFITGLHYEQY	1	1	0.993333333333333
AMFWSVPTV	melanoma	melanoma	neoepitope	TKT	melanoma	ASSYMLQTFNTEAF	1	1	0.993333333333333
AMFWSVPTV	melanoma	melanoma	neoepitope	TKT	melanoma	ASSEPGTVEAF	1	1	0.986666666666667
AMFWSVPTV	melanoma	melanoma	neoepitope	TKT	melanoma	ASSISAGYEQYV	1	1	0.996666666666667
AMFWSVPTV	melanoma	melanoma	neoepitope	TKT	melanoma	ASKGLAGAYTDTQY	1	1	0.993333333333333
AMFWSVPTV	melanoma	melanoma	neoepitope	TKT	melanoma	ASSISAGYEQY	1	1	0.996666666666667
AMFWSVPTV	melanoma	melanoma	neoepitope	TKT	melanoma	ASSIAGGYEQYV	1	1	0.993333333333333
AMFWSVPTV	melanoma	melanoma	neoepitope	TKT	melanoma	ASSYPGYGLNTEAF	1	1	0.99
AMFWSVPTV	melanoma	melanoma	neoepitope	TKT	melanoma	ASSYFGGEQF	1	1	0.993333333333333
AMFWSVPTV	melanoma	melanoma	neoepitope	TKT	melanoma	ASTHRTGLNTEAF	1	1	0.99
AMFWSVPTV	melanoma	melanoma	neoepitope	TKT	melanoma	ASSTGTGLNTEAF	1	1	0.993333333333333
AMFWSVPTV	melanoma	melanoma	neoepitope	TKT	melanoma	ASSEPGNTEAF	1	1	0.99
AMFWSVPTV	melanoma	melanoma	neoepitope	TKT	melanoma	ASSVAASPSGNTIY	1	1	0.99
AMFWSVPTV	melanoma	melanoma	neoepitope	TKT	melanoma	ASRLTAGEYQETQY	1	1	0.993333333333333
AMFWSVPTV	melanoma	melanoma	neoepitope	TKT	melanoma	SVDNYNEQF	1	1	0.99
AMFWSVPTV	melanoma	melanoma	neoepitope	TKT	melanoma	ASSSDRGLPSGNTIY	1	1	0.986666666666667
AMFWSVPTV	melanoma	melanoma	neoepitope	TKT	melanoma	ASSHRTTDEETQY	1	1	0.993333333333333
AMFWSVPTV	melanoma	melanoma	neoepitope	TKT	melanoma	ASSISGGYEQY	1	1	0.996666666666667
AMFWSVPTV	melanoma	melanoma	neoepitope	TKT	melanoma	AIGPQGGFYEQY	1	1	0.99
AMFWSVPTV	melanoma	melanoma	neoepitope	TKT	melanoma	ASSFTWGLNTEAF	1	1	0.99
AMFWSVPTV	melanoma	melanoma	neoepitope	TKT	melanoma	ASSISGGYEQYV	1	1	0.996666666666667
AMFWSVPTV	melanoma	melanoma	neoepitope	TKT	melanoma	ASSKLAGGLDTQY	1	1	0.986666666666667
AMFWSVPTV	melanoma	melanoma	neoepitope	TKT	melanoma	ASSLGAGEQY	1	1	0.996666666666667
AMFWSVPTV	melanoma	melanoma	neoepitope	TKT	melanoma	ASSFTAGLNTEAF	1	1	0.99
AMFWSVPTV	melanoma	melanoma	neoepitope	TKT	melanoma	ASSDGTGLFYEQY	1	1	0.993333333333333
AMFWSVPTV	melanoma	melanoma	neoepitope	TKT	melanoma	ASSIGGQEETQY	1	1	0.993333333333333
AMFWSVPTV	melanoma	melanoma	neoepitope	TKT	melanoma	ASSLGLSGES	1	1	0.996666666666667
AMFWSVPTV	melanoma	melanoma	neoepitope	TKT	melanoma	ASSIGPVNTEAF	1	1	0.996666666666667
AMFWSVPTV	melanoma	melanoma	neoepitope	TKT	melanoma	AIGLAGAYEQY	1	1	0.99
AMFWSVPTV	melanoma	melanoma	neoepitope	TKT	melanoma	ASSFLAATDTQY	1	1	0.993333333333333
AMFWSVPTV	melanoma	melanoma	neoepitope	TKT	melanoma	ASSYFGVNSPLH	1	1	0.993333333333333
AMFWSVPTV	melanoma	melanoma	neoepitope	TKT	melanoma	ASSLWYNQPQH	1	1	1
AMFWSVPTV	melanoma	melanoma	neoepitope	TKT	melanoma	ASSLIAGNSDTQY	1	1	0.996666666666667
AMFWSVPTV	melanoma	melanoma	neoepitope	TKT	melanoma	ASSELWGAGDNEQF	1	1	0.99
AMFWSVPTV	melanoma	melanoma	neoepitope	TKT	melanoma	ASSLVGGLSNQPQH	1	1	0.996666666666667
AMFWSVPTV	melanoma	melanoma	neoepitope	TKT	melanoma	ASSLVVGLALEQY	1	1	0.99
AMFWSVPTV	melanoma	melanoma	neoepitope	TKT	melanoma	ATSALPGQETTDTQY	1	1	0.986666666666667
AMFWSVPTV	melanoma	melanoma	neoepitope	TKT	melanoma	ASSFPGYGLNTEAF	1	1	0.99
AMFWSVPTV	melanoma	melanoma	neoepitope	TKT	melanoma	ASSEGVGLAFEQF	1	1	0.986666666666667
AMFWSVPTV	melanoma	melanoma	neoepitope	TKT	melanoma	SPIRGIEQYV	1	1	0.983333333333333
AMFWSVPTV	melanoma	melanoma	neoepitope	TKT	melanoma	SPIRGIEQY	1	1	0.99
AMFWSVPTV	melanoma	melanoma	neoepitope	TKT	melanoma	ASSLWGGGGYGYT	1	1	0.996666666666667
AMFWSVPTV	melanoma	melanoma	neoepitope	TKT	melanoma	ASSIAGGYEQY	1	1	0.996666666666667
AMFWSVPTV	melanoma	melanoma	neoantigen	TKT	melanoma	ASSLVWGLGTEAF	1	1	0.996666666666667
AMFWSVPTV	melanoma	melanoma	neoantigen	TKT	melanoma	ASSSDWGLMNTEAF	1	1	0.99
AMFWSVPTV	melanoma	melanoma	neoantigen	TKT	melanoma	ASSYFSYEQY	1	1	1
AMFWSVPTV	melanoma	melanoma	neoantigen	TKT	melanoma	ASSASWTDYYGYT	1	1	0.993333333333333
AMFWSVPTV	melanoma	melanoma	neoantigen	TKT	melanoma	ASSVDGDYNEQF	1	1	1
AMFWSVPTV	melanoma	melanoma	neoantigen	TKT	melanoma	ASSVDGAYNEQF	1	1	0.996666666666667
AMFWSVPTV	melanoma	melanoma	neoantigen	TKT	melanoma	ASSDLLTGELF	1	1	0.986666666666667
AMFWSVPTV	melanoma	melanoma	neoantigen	TKT	melanoma	ASSVLAGGLDTQY	1	1	0.993333333333333
AMFWSVPTV	melanoma	melanoma	neoantigen	TKT	melanoma	SAHEGLEQY	1	1	0.99
AMFWSVPTV	melanoma	melanoma	neoantigen	TKT	melanoma	ASSTGTGSYEQY	1	1	1
AMFWSVPTV	melanoma	melanoma	neoantigen	TKT	melanoma	ASSFSGGLTHEQYV	1	1	0.993333333333333
AMFWSVPTV	melanoma	melanoma	neoantigen	TKT	melanoma	ASSQTHPPGELF	1	1	0.993333333333333
AMFWSVPTV	melanoma	melanoma	neoantigen	TKT	melanoma	ASSLEIVGETEAF	1	1	0.99
AMFWSVPTV	melanoma	melanoma	neoantigen	TKT	melanoma	ASSISSSEKLF	1	1	0.993333333333333
AMFWSVPTV	melanoma	melanoma	neoantigen	TKT	melanoma	ASSFSGGLTHEQY	1	1	0.996666666666667
AMFWSVPTV	melanoma	melanoma	neoantigen	TKT	melanoma	ASSSAGGGGNTIY	1	1	1
AMFWSVPTV	melanoma	melanoma	neoantigen	TKT	melanoma	ASSQEVGSGNTIY	1	1	0.996666666666667
AMFWSVPTV	melanoma	melanoma	neoantigen	TKT	melanoma	ASSSGLAGYLM	1	1	0.99
AMFWSVPTV	melanoma	melanoma	neoantigen	TKT	melanoma	ASSLWGVGTEAF	1	1	1
AMFWSVPTV	melanoma	melanoma	neoantigen	TKT	melanoma	SARELAGFQETQY	1	1	0.99
AMFWSVPTV	melanoma	melanoma	neoantigen	TKT	melanoma	ATSSAILAGVKETQY	1	1	0.986666666666667
AMFWSVPTV	melanoma	melanoma	neoantigen	TKT	melanoma	SAQQGIQPQH	1	1	0.993333333333333
AMFWSVPTV	melanoma	melanoma	neoantigen	TKT	melanoma	ASSLVGGLAETQY	1	1	0.996666666666667
AMFWSVPTV	melanoma	melanoma	neoantigen	TKT	melanoma	ASGWRQGLDTEAF	1	1	0.993333333333333
AMFWSVPTV	melanoma	melanoma	neoantigen	TKT	melanoma	ASSQDWGLNYEQY	1	1	0.986666666666667
AMFWSVPTV	melanoma	melanoma	neoantigen	TKT	melanoma	ASSTWTGMNTEAF	1	1	0.993333333333333
AMFWSVPTV	melanoma	melanoma	neoantigen	TKT	melanoma	ASSRLAGTDTQY	1	1	0.993333333333333
AMFWSVPTV	melanoma	melanoma	neoantigen	TKT	melanoma	ASTSTPGQVGQPQH	1	1	0.993333333333333
AMFWSVPTV	melanoma	melanoma	neoantigen	TKT	melanoma	ASSPTPSGLWWELF	1	1	0.993333333333333
AMFWSVPTV	melanoma	melanoma	neoantigen	TKT	melanoma	SVVGGLLEAF	1	1	0.986666666666667
AMFWSVPTV	melanoma	melanoma	neoantigen	TKT	melanoma	ASSFKGTGPNQPQH	1	1	0.996666666666667
AMFWSVPTV	melanoma	melanoma	neoantigen	TKT	melanoma	ASSFLISTDTQY	1	1	0.993333333333333
AMFWSVPTV	melanoma	melanoma	neoantigen	TKT	melanoma	ASSAVDRVTSYNEQF	1	1	0.986666666666667
AMFWSVPTV	melanoma	melanoma	neoantigen	TKT	melanoma	ASSPTQGLAITGELF	1	1	0.976666666666667
AMFWSVPTV	melanoma	melanoma	neoantigen	TKT	melanoma	ATSRDIYTEAF	1	1	0.993333333333333
AMFWSVPTV	melanoma	melanoma	neoantigen	TKT	melanoma	ASSFWGLSTEAF	1	1	0.996666666666667
AMFWSVPTV	melanoma	melanoma	neoantigen	TKT	melanoma	AFGVNWDLPHSGNTIY	1	1	0.983333333333333
AMFWSVPTV	melanoma	melanoma	neoantigen	TKT	melanoma	ASSWTGFGLNTEAF	1	1	0.99
AMFWSVPTV	melanoma	melanoma	neoantigen	TKT	melanoma	ASSLITGLSYEQY	1	1	0.996666666666667
AMFWSVPTV	melanoma	melanoma	neoantigen	TKT	melanoma	ASSLALPYEQY	1	1	0.996666666666667
AMFWSVPTV	melanoma	melanoma	neoantigen	TKT	melanoma	ASSPIFGLTNEQY	1	1	1
AMFWSVPTV	melanoma	melanoma	neoantigen	TKT	melanoma	ASSPLAAPGSFETQY	1	1	0.99
AMFWSVPTV	melanoma	melanoma	neoantigen	TKT	melanoma	SARTLAGFTDTQY	1	1	0.993333333333333
AMFWSVPTV	melanoma	melanoma	neoantigen	TKT	melanoma	ASSQEPVQFYEQY	1	1	0.996666666666667
AMFWSVPTV	melanoma	melanoma	neoantigen	TKT	melanoma	ASSVGYGLSNTEAF	1	1	0.993333333333333
AMFWSVPTV	melanoma	melanoma	neoantigen	TKT	melanoma	ATSALAGQGRDEQF	1	1	0.993333333333333
AMFWSVPTV	melanoma	melanoma	neoantigen	TKT	melanoma	ASSLWDYGYT	1	1	0.996666666666667
AMFWSVPTV	melanoma	melanoma	neoantigen	TKT	melanoma	ASSSDLYEQY	1	1	0.996666666666667
AMFWSVPTV	melanoma	melanoma	neoantigen	TKT	melanoma	ASSIASGIYEQY	1	1	0.996666666666667
AMFWSVPTV	melanoma	melanoma	neoantigen	TKT	melanoma	ASSLDLYEQY	1	1	0.993333333333333
AMFWSVPTV	melanoma	melanoma	neoantigen	TKT	melanoma	ASSPGLLAGGSSWETQY	1	1	0.99
AMFWSVPTV	melanoma	melanoma	neoantigen	TKT	melanoma	SVEEGIDEQY	1	1	0.99
AMFWSVPTV	melanoma	melanoma	neoantigen	TKT	melanoma	ASSLGAGEQF	1	1	0.993333333333333
AMFWSVPTV	melanoma	melanoma	neoantigen	TKT	melanoma	ASSRLAGGLDTQY	1	1	0.99
AMFWSVPTV	melanoma	melanoma	neoantigen	TKT	melanoma	ASSFSWGLNTEAF	1	1	0.99
AMFWSVPTV	melanoma	melanoma	neoantigen	TKT	melanoma	ASSFITGLHYEQY	1	1	0.993333333333333
AMFWSVPTV	melanoma	melanoma	neoantigen	TKT	melanoma	ASSYMLQTFNTEAF	1	1	0.993333333333333
AMFWSVPTV	melanoma	melanoma	neoantigen	TKT	melanoma	ASSEPGTVEAF	1	1	0.986666666666667
AMFWSVPTV	melanoma	melanoma	neoantigen	TKT	melanoma	ASSISAGYEQYV	1	1	0.996666666666667
AMFWSVPTV	melanoma	melanoma	neoantigen	TKT	melanoma	ASKGLAGAYTDTQY	1	1	0.993333333333333
AMFWSVPTV	melanoma	melanoma	neoantigen	TKT	melanoma	ASSISAGYEQY	1	1	0.996666666666667
AMFWSVPTV	melanoma	melanoma	neoantigen	TKT	melanoma	ASSIAGGYEQYV	1	1	0.993333333333333
AMFWSVPTV	melanoma	melanoma	neoantigen	TKT	melanoma	ASSYPGYGLNTEAF	1	1	0.99
AMFWSVPTV	melanoma	melanoma	neoantigen	TKT	melanoma	ASSYFGGEQF	1	1	0.993333333333333
AMFWSVPTV	melanoma	melanoma	neoantigen	TKT	melanoma	ASTHRTGLNTEAF	1	1	0.99
AMFWSVPTV	melanoma	melanoma	neoantigen	TKT	melanoma	ASSTGTGLNTEAF	1	1	0.993333333333333
AMFWSVPTV	melanoma	melanoma	neoantigen	TKT	melanoma	ASSEPGNTEAF	1	1	0.99
AMFWSVPTV	melanoma	melanoma	neoantigen	TKT	melanoma	ASSVAASPSGNTIY	1	1	0.99
AMFWSVPTV	melanoma	melanoma	neoantigen	TKT	melanoma	ASRLTAGEYQETQY	1	1	0.993333333333333
AMFWSVPTV	melanoma	melanoma	neoantigen	TKT	melanoma	SVDNYNEQF	1	1	0.99
AMFWSVPTV	melanoma	melanoma	neoantigen	TKT	melanoma	ASSSDRGLPSGNTIY	1	1	0.986666666666667
AMFWSVPTV	melanoma	melanoma	neoantigen	TKT	melanoma	ASSHRTTDEETQY	1	1	0.993333333333333
AMFWSVPTV	melanoma	melanoma	neoantigen	TKT	melanoma	ASSISGGYEQY	1	1	0.996666666666667
AMFWSVPTV	melanoma	melanoma	neoantigen	TKT	melanoma	AIGPQGGFYEQY	1	1	0.99
AMFWSVPTV	melanoma	melanoma	neoantigen	TKT	melanoma	ASSFTWGLNTEAF	1	1	0.99
AMFWSVPTV	melanoma	melanoma	neoantigen	TKT	melanoma	ASSISGGYEQYV	1	1	0.996666666666667
AMFWSVPTV	melanoma	melanoma	neoantigen	TKT	melanoma	ASSKLAGGLDTQY	1	1	0.986666666666667
AMFWSVPTV	melanoma	melanoma	neoantigen	TKT	melanoma	ASSLGAGEQY	1	1	0.996666666666667
AMFWSVPTV	melanoma	melanoma	neoantigen	TKT	melanoma	ASSFTAGLNTEAF	1	1	0.99
AMFWSVPTV	melanoma	melanoma	neoantigen	TKT	melanoma	ASSDGTGLFYEQY	1	1	0.993333333333333
AMFWSVPTV	melanoma	melanoma	neoantigen	TKT	melanoma	ASSIGGQEETQY	1	1	0.993333333333333
AMFWSVPTV	melanoma	melanoma	neoantigen	TKT	melanoma	ASSLGLSGES	1	1	0.996666666666667
AMFWSVPTV	melanoma	melanoma	neoantigen	TKT	melanoma	ASSIGPVNTEAF	1	1	0.996666666666667
AMFWSVPTV	melanoma	melanoma	neoantigen	TKT	melanoma	AIGLAGAYEQY	1	1	0.99
AMFWSVPTV	melanoma	melanoma	neoantigen	TKT	melanoma	ASSFLAATDTQY	1	1	0.993333333333333
AMFWSVPTV	melanoma	melanoma	neoantigen	TKT	melanoma	ASSYFGVNSPLH	1	1	0.993333333333333
AMFWSVPTV	melanoma	melanoma	neoantigen	TKT	melanoma	ASSLWYNQPQH	1	1	1
AMFWSVPTV	melanoma	melanoma	neoantigen	TKT	melanoma	ASSLIAGNSDTQY	1	1	0.996666666666667
AMFWSVPTV	melanoma	melanoma	neoantigen	TKT	melanoma	ASSELWGAGDNEQF	1	1	0.99
AMFWSVPTV	melanoma	melanoma	neoantigen	TKT	melanoma	ASSLVGGLSNQPQH	1	1	0.996666666666667
AMFWSVPTV	melanoma	melanoma	neoantigen	TKT	melanoma	ASSLVVGLALEQY	1	1	0.99
AMFWSVPTV	melanoma	melanoma	neoantigen	TKT	melanoma	ATSALPGQETTDTQY	1	1	0.986666666666667
AMFWSVPTV	melanoma	melanoma	neoantigen	TKT	melanoma	ASSFPGYGLNTEAF	1	1	0.99
AMFWSVPTV	melanoma	melanoma	neoantigen	TKT	melanoma	ASSEGVGLAFEQF	1	1	0.986666666666667
AMFWSVPTV	melanoma	melanoma	neoantigen	TKT	melanoma	SPIRGIEQYV	1	1	0.983333333333333
AMFWSVPTV	melanoma	melanoma	neoantigen	TKT	melanoma	SPIRGIEQY	1	1	0.99
AMFWSVPTV	melanoma	melanoma	neoantigen	TKT	melanoma	ASSLWGGGGYGYT	1	1	0.996666666666667
AMFWSVPTV	melanoma	melanoma	neoantigen	TKT	melanoma	ASSIAGGYEQY	1	1	0.996666666666667
APARLERRHSA	melanoma	melanoma	neoepitope	KIF16B	melanoma	ASSLLKAANYGYT	1	1	0.993333333333333
APARLERRHSA	melanoma	melanoma	neoepitope	KIF16B	melanoma	ASSTTSGGAHNEQF	1	1	0.993333333333333
APARLERRHSA	melanoma	melanoma	neoepitope	KIF16B	melanoma	ASRAVINTDTQY	1	1	0.993333333333333
APARLERRHSA	melanoma	melanoma	neoepitope	KIB16B	melanoma	ASSLLKAANYGYT	1	1	0.993333333333333
APARLERRHSA	melanoma	melanoma	neoepitope	KIB16B	melanoma	ASSTTSGGAHNEQF	1	1	0.993333333333333
APARLERRHSA	melanoma	melanoma	neoepitope	KIB16B	melanoma	ASRAVINTDTQY	1	1	0.993333333333333
AVGSYVYSV	ovarian cancer	ovarian cancer	neoepitope	PGM5	other	ASTEGQGGEQY	1	1	0.783333333333333
AVGSYVYSV	ovarian cancer	ovarian cancer	neoepitope	PGM5	other	ASILGLTTYNEQF	1	1	0.803333333333333
AVGSYVYSV	ovarian cancer	ovarian cancer	neoepitope	PGM5	other	ASSVEGVADEQY	1	1	0.79
AVGSYVYSV	ovarian cancer	ovarian cancer	neoepitope	PGM5	other	ASSVEGVADTQY	1	1	0.78
AVGSYVYSV	ovarian cancer	ovarian cancer	neoepitope	PGM5	other	ASSFRGEAF	1	1	0.8
AVGSYVYSV	ovarian cancer	ovarian cancer	neoepitope	PGM5	other	ASSVEGSGETQY	1	1	0.8
AVGSYVYSV	ovarian cancer	ovarian cancer	neoepitope	PGM5	other	ASSVEGSTEAF	1	1	0.803333333333333
AVGSYVYSV	ovarian cancer	ovarian cancer	neoepitope	PGM5	other	ASSLGNGGWAEAF	1	1	0.803333333333333
AVGSYVYSV	ovarian cancer	ovarian cancer	neoepitope	PGM5	other	ASSGELRGAEKLF	1	1	0.786666666666667
AVGSYVYSV	ovarian cancer	ovarian cancer	neoepitope	PGM5	other	ASSRDGFEKLF	1	1	0.79
AVGSYVYSV	ovarian cancer	ovarian cancer	neoepitope	PGM5	other	ASSLATEQF	1	1	0.8
AVGSYVYSV	ovarian cancer	ovarian cancer	neoepitope	PGM5	other	ASSVEGAHPIQETQY	1	1	0.786666666666667
AVGSYVYSV	ovarian cancer	ovarian cancer	neoepitope	PGM5	other	ASSLGDRGPQPQH	1	1	0.79
AVGSYVYSV	melanoma	melanoma	neoepitope	PGM5	melanoma	ASTEGQGGEQY	1	1	0.783333333333333
AVGSYVYSV	melanoma	melanoma	neoepitope	PGM5	melanoma	ASILGLTTYNEQF	1	1	0.803333333333333
AVGSYVYSV	melanoma	melanoma	neoepitope	PGM5	melanoma	ASSVEGVADEQY	1	1	0.79
AVGSYVYSV	melanoma	melanoma	neoepitope	PGM5	melanoma	ASSVEGVADTQY	1	1	0.78
AVGSYVYSV	melanoma	melanoma	neoepitope	PGM5	melanoma	ASSFRGEAF	1	1	0.8
AVGSYVYSV	melanoma	melanoma	neoepitope	PGM5	melanoma	ASSVEGSGETQY	1	1	0.8
AVGSYVYSV	melanoma	melanoma	neoepitope	PGM5	melanoma	ASSVEGSTEAF	1	1	0.803333333333333
AVGSYVYSV	melanoma	melanoma	neoepitope	PGM5	melanoma	ASSLGNGGWAEAF	1	1	0.803333333333333
AVGSYVYSV	melanoma	melanoma	neoepitope	PGM5	melanoma	ASSGELRGAEKLF	1	1	0.786666666666667
AVGSYVYSV	melanoma	melanoma	neoepitope	PGM5	melanoma	ASSRDGFEKLF	1	1	0.79
AVGSYVYSV	melanoma	melanoma	neoepitope	PGM5	melanoma	ASSLATEQF	1	1	0.8
AVGSYVYSV	melanoma	melanoma	neoepitope	PGM5	melanoma	ASSVEGAHPIQETQY	1	1	0.786666666666667
AVGSYVYSV	melanoma	melanoma	neoepitope	PGM5	melanoma	ASSLGDRGPQPQH	1	1	0.79
CLNEYHLFL	melanoma	melanoma	neoepitope	TMEM48	melanoma	ASSQDLSGGVYYGYT	1	1	0.853333333333333
CLNEYHLFL	melanoma	melanoma	neoepitope	TMEM48	melanoma	STLLAGGGDEQYV	1	1	0.863333333333333
CLNEYHLFL	melanoma	melanoma	neoepitope	TMEM48	melanoma	ASSVAASPSGNTIY	1	1	0.863333333333333
CLNEYHLFL	melanoma	melanoma	neoepitope	TMEM48	melanoma	ASSIGPVNTEAF	1	1	0.86
CLNEYHLFL	melanoma	melanoma	neoepitope	TMEM48	melanoma	STLLAGGGDEQY	1	1	0.866666666666667
CLNEYHLFL	melanoma	melanoma	neoepitope	TMEM48	melanoma	SAPPGPLAHTQY	1	1	0.86
CLNEYHLFL	melanoma	melanoma	neoepitope	TMEM48	melanoma	ASSFKGTGPNQPQH	1	1	0.863333333333333
CLNEYHLFL	melanoma	melanoma	neoepitope	TMEM48	melanoma	ASSFGGPPNTGELF	1	1	0.863333333333333
CLNEYHLFL	melanoma	melanoma	neoepitope	TMEM48	melanoma	ASSRTGITDTQY	1	1	0.86
CLNEYHLFL	melanoma	melanoma	neoepitope	TMEM48	melanoma	ASSPTGLGETQY	1	1	0.863333333333333
CLNEYHLFL	melanoma	melanoma	neoepitope	TMEM48	melanoma	ASSPYRAGYEQY	1	1	0.86
CLNEYHLFL	melanoma	melanoma	neoantigen	TMEM48	melanoma	ASSQDLSGGVYYGYT	1	1	0.853333333333333
CLNEYHLFL	melanoma	melanoma	neoantigen	TMEM48	melanoma	STLLAGGGDEQYV	1	1	0.863333333333333
CLNEYHLFL	melanoma	melanoma	neoantigen	TMEM48	melanoma	ASSVAASPSGNTIY	1	1	0.863333333333333
CLNEYHLFL	melanoma	melanoma	neoantigen	TMEM48	melanoma	ASSIGPVNTEAF	1	1	0.86
CLNEYHLFL	melanoma	melanoma	neoantigen	TMEM48	melanoma	STLLAGGGDEQY	1	1	0.866666666666667
CLNEYHLFL	melanoma	melanoma	neoantigen	TMEM48	melanoma	SAPPGPLAHTQY	1	1	0.86
CLNEYHLFL	melanoma	melanoma	neoantigen	TMEM48	melanoma	ASSFKGTGPNQPQH	1	1	0.863333333333333
CLNEYHLFL	melanoma	melanoma	neoantigen	TMEM48	melanoma	ASSFGGPPNTGELF	1	1	0.863333333333333
CLNEYHLFL	melanoma	melanoma	neoantigen	TMEM48	melanoma	ASSRTGITDTQY	1	1	0.86
CLNEYHLFL	melanoma	melanoma	neoantigen	TMEM48	melanoma	ASSPTGLGETQY	1	1	0.863333333333333
CLNEYHLFL	melanoma	melanoma	neoantigen	TMEM48	melanoma	ASSPYRAGYEQY	1	1	0.86
EHEGSGPEL	colorectal cancer	colorectal cancer	neoepitope	ZFYVE27	other	ASSLAGSKLYEQY	1	1	0.9
EHEGSGPEL	gastrointestinal cancer	gastrointestinal cancer	neoepitope	ZFYVE27	other	ASSLAGSKLYEQY	1	1	0.9
EHEGSGPEL	pancreatic cancer	pancreatic cancer	neoepitope	ZFYVE27	other	ASSLAGSKLYEQY	1	1	0.9
EMLFSHGLVK	colorectal cancer	colorectal cancer	neoepitope	SKIV2L	other	ASSPGTVKETQY	1	1	0.913333333333333
EVLPFFLFF	melanoma	melanoma	neoepitope	AFMID	melanoma	ASSHQAGALYNEQFF	1	1	0.956666666666667
EVLPFFLFF	melanoma	melanoma	neoepitope	AFMID	melanoma	ASSHQAGALYNEQF	1	1	0.943333333333333
FIASNGVKLV	nsc lung cancer	lung cancer	neoepitope	ACTN4	other	ASSALGDEQY	1	1	0.763333333333333
FIASNGVKLV	nsc lung cancer	lung cancer	neoepitope	ACTN4	other	ASSEEPHEKYF	1	1	0.763333333333333
FIMGISILL	melanoma	melanoma	neoantigen	IL17RA	melanoma	ASSYGVNTEAF	1	1	0.91
FIMGISILL	melanoma	melanoma	neoantigen	IL17RA	melanoma	ASSEMDGSNQPQH	1	1	0.89
FIMGISILL	melanoma	melanoma	neoepitope	IL17RA	melanoma	ASSYGVNTEAF	1	1	0.91
FIMGISILL	melanoma	melanoma	neoepitope	IL17RA	melanoma	ASSEMDGSNQPQH	1	1	0.89
FLDEFMEGV	nsc lung cancer	lung cancer	neoepitope	ME1	other	ASSLAGGGEQF	1	1	0.863333333333333
FLDEFMEGV	nsc lung cancer	lung cancer	neoepitope	ME1	other	ATSAKTRLNTEAF	1	1	0.86
FLDEFMEGV	nsc lung cancer	lung cancer	neoepitope	ME1	other	ASSLVTGGGEAF	1	1	0.866666666666667
FLDEFMEGV	nsc lung cancer	lung cancer	neoepitope	ME1	other	ASSQVEKGRETQY	1	1	0.86
FLIYLDVSV	melanoma	melanoma	neoepitope	WDR46	melanoma	ATSEGPGQGISGANVLT	1	1	0.993333333333333
FLIYLDVSV	melanoma	melanoma	neoepitope	WDR46	melanoma	ASSEGLGWEQF	1	1	0.996666666666667
FLIYLDVSV	melanoma	melanoma	neoepitope	WDR46	melanoma	ASSQDRGNEQF	1	1	0.996666666666667
FLIYLDVSV	melanoma	melanoma	neoepitope	WDR46	melanoma	ASSVGTGYEQY	1	1	0.996666666666667
FLIYLDVSV	melanoma	melanoma	neoepitope	WDR46	melanoma	ASSPTGNEQF	1	1	0.993333333333333
FLIYLDVSV	melanoma	melanoma	neoepitope	WDR46	melanoma	ASSQGQGSLQY	1	1	1
FLSDHLYLV	melanoma	melanoma	neoepitope	CDC37L1	melanoma	ASSVAGGSGNTIY	1	1	0.903333333333333
FLSDHLYLV	melanoma	melanoma	neoepitope	CDC37L1	melanoma	ASSFRGNTGELF	1	1	0.903333333333333
FLYNLLTRV	melanoma	melanoma	neoantigen	SEC24A	melanoma	SAAYNTFGEQF	1	1	0.976666666666667
FLYNLLTRV	melanoma	melanoma	neoantigen	SEC24A	melanoma	ASSQDEGYEQY	1	1	0.983333333333333
FLYNLLTRV	melanoma	melanoma	neoantigen	SEC24A	melanoma	ASSPGRTQY	1	1	0.986666666666667
FLYNLLTRV	melanoma	melanoma	neoantigen	SEC24A	melanoma	ASSFTSGGYNEQF	1	1	0.99
FLYNLLTRV	melanoma	melanoma	neoantigen	SEC24A	melanoma	ASSFSNQPQH	1	1	1
FLYNLLTRV	melanoma	melanoma	neoantigen	SEC24A	melanoma	ASSFNNQPQH	1	1	0.993333333333333
FLYNLLTRV	melanoma	melanoma	neoantigen	SEC24A	melanoma	ASSKSKGSPLH	1	1	0.99
FLYNLLTRV	melanoma	melanoma	neoantigen	SEC24A	melanoma	ASSYGTSTNEQF	1	1	0.983333333333333
FLYNLLTRV	melanoma	melanoma	neoantigen	SEC24A	melanoma	ASSFATVGEKLF	1	1	0.986666666666667
FLYNLLTRV	melanoma	melanoma	neoantigen	SEC24A	melanoma	ASSESGGGYRWTEAF	1	1	0.986666666666667
FLYNLLTRV	melanoma	melanoma	neoantigen	SEC24A	melanoma	ASSPPNQPQH	1	1	0.993333333333333
FLYNLLTRV	melanoma	melanoma	neoantigen	SEC24A	melanoma	ASRYRAAPNQPQH	1	1	0.983333333333333
FLYNLLTRV	melanoma	melanoma	neoantigen	SEC24A	melanoma	ASSLLAGELF	1	1	0.986666666666667
FLYNLLTRV	melanoma	melanoma	neoantigen	SEC24A	melanoma	ASSLYSNQPQH	1	1	0.99
FLYNLLTRV	melanoma	melanoma	neoantigen	SEC24A	melanoma	AAGGVNQPQH	1	1	0.996666666666667
FLYNLLTRV	melanoma	melanoma	neoantigen	SEC24A	melanoma	ASSYGDMAYNEQF	1	1	0.983333333333333
FLYNLLTRV	melanoma	melanoma	neoantigen	SEC24A	melanoma	ASSQGDSGTDTQY	1	1	0.98
FLYNLLTRV	melanoma	melanoma	neoantigen	SEC24A	melanoma	ASSFWGANEKLF	1	1	0.986666666666667
FLYNLLTRV	melanoma	melanoma	neoantigen	SEC24A	melanoma	ASTLYTGDNEQF	1	1	0.99
FLYNLLTRV	melanoma	melanoma	neoantigen	SEC24A	melanoma	ASSYSTAGQPQH	1	1	0.986666666666667
FLYNLLTRV	melanoma	melanoma	neoantigen	SEC24A	melanoma	ATAPINSPLH	1	1	0.99
FLYNLLTRV	melanoma	melanoma	neoantigen	SEC24A	melanoma	ASSYASTGTLNYGYT	1	1	0.986666666666667
FLYNLLTRV	melanoma	melanoma	neoantigen	SEC24A	melanoma	ASSQDTGYEQY	1	1	0.98
FLYNLLTRV	melanoma	melanoma	neoantigen	SEC24A	melanoma	ASSLTGVDGYT	1	1	0.99
FLYNLLTRV	melanoma	melanoma	neoantigen	SEC24A	melanoma	ASTAGGGTDTQY	1	1	0.99
FLYNLLTRV	melanoma	melanoma	neoantigen	SEC24A	melanoma	ASSYSPGAYTEAF	1	1	0.99
FLYNLLTRV	melanoma	melanoma	neoantigen	SEC24A	melanoma	ASSWSNQPQH	1	1	0.996666666666667
FLYNLLTRV	melanoma	melanoma	neoantigen	SEC24A	melanoma	ASSYQQGSQPQH	1	1	0.99
FLYNLLTRV	melanoma	melanoma	neoantigen	SEC24A	melanoma	ASSMGNTEAF	1	1	0.983333333333333
FLYNLLTRV	melanoma	melanoma	neoantigen	SEC24A	melanoma	ASSPGLGEQY	1	1	0.983333333333333
FLYNLLTRV	melanoma	melanoma	neoantigen	SEC24A	melanoma	ASSPQDRGPNYGYT	1	1	0.986666666666667
FLYNLLTRV	melanoma	melanoma	neoantigen	SEC24A	melanoma	ASSSDLRTNYNEQF	1	1	0.983333333333333
FLYNLLTRV	melanoma	melanoma	neoantigen	SEC24A	melanoma	ASSLGIAGPYNEQF	1	1	0.98
FLYNLLTRV	melanoma	melanoma	neoantigen	SEC24A	melanoma	ASSYSDAGGYYEQY	1	1	0.983333333333333
FLYNLLTRV	melanoma	melanoma	neoantigen	SEC24A	melanoma	ATMGTGGSLYYGYT	1	1	0.986666666666667
FLYNLLTRV	melanoma	melanoma	neoantigen	SEC24A	melanoma	ASSLLSGSTEAF	1	1	0.986666666666667
FLYNLLTRV	melanoma	melanoma	neoantigen	SEC24A	melanoma	ASSYSGAGQPQH	1	1	0.986666666666667
FLYNLLTRV	melanoma	melanoma	neoantigen	SEC24A	melanoma	ASSLGQGAQPQH	1	1	0.98
FLYNLLTRV	melanoma	melanoma	neoantigen	SEC24A	melanoma	ASSLDPPFDRQNYGYT	1	1	0.976666666666667
FLYNLLTRV	melanoma	melanoma	neoantigen	SEC24A	melanoma	ASSSPNQPQH	1	1	0.993333333333333
FLYNLLTRV	melanoma	melanoma	neoantigen	SEC24A	melanoma	ASSYSAGGYYGYT	1	1	0.993333333333333
FLYNLLTRV	melanoma	melanoma	neoantigen	SEC24A	melanoma	ASSPTGAGQPQH	1	1	0.983333333333333
FLYNLLTRV	melanoma	melanoma	neoantigen	SEC24A	melanoma	ASSLGQGNQPQH	1	1	0.98
FLYNLLTRV	melanoma	melanoma	neoantigen	SEC24A	melanoma	ASSQDAGGVFGNTIY	1	1	0.98
FLYNLLTRV	melanoma	melanoma	neoantigen	SEC24A	melanoma	ASNLQGLDYEQY	1	1	0.99
FLYNLLTRV	melanoma	melanoma	neoantigen	SEC24A	melanoma	ASSLEGVYGYT	1	1	0.983333333333333
FLYNLLTRV	melanoma	melanoma	neoantigen	SEC24A	melanoma	ASSPRDRGPRSPQH	1	1	0.993333333333333
FLYNLLTRV	melanoma	melanoma	neoantigen	SEC24A	melanoma	ASSPTGAGYEQY	1	1	0.993333333333333
FLYNLLTRV	melanoma	melanoma	neoantigen	SEC24A	melanoma	SDSSTGGAGFT	1	1	0.99
FLYNLLTRV	melanoma	melanoma	neoantigen	SEC24A	melanoma	ASSYESNYGYT	1	1	0.986666666666667
FLYNLLTRV	melanoma	melanoma	neoantigen	SEC24A	melanoma	ASSRTGAGEKLF	1	1	0.986666666666667
FLYNLLTRV	melanoma	melanoma	neoantigen	SEC24A	melanoma	ASSLYRANTGELF	1	1	0.983333333333333
FLYNLLTRV	melanoma	melanoma	neoantigen	SEC24A	melanoma	ASSLGQTVTQETQY	1	1	0.973333333333333
FLYNLLTRV	melanoma	melanoma	neoantigen	SEC24A	melanoma	ASSQAERGESYNEQF	1	1	0.983333333333333
FLYNLLTRV	melanoma	melanoma	neoantigen	SEC24A	melanoma	ASSPSSPYEQY	1	1	0.986666666666667
FLYNLLTRV	melanoma	melanoma	neoantigen	SEC24A	melanoma	ASSLSSHGYT	1	1	0.99
FLYNLLTRV	melanoma	melanoma	neoantigen	SEC24A	melanoma	ASSFDYSYEQY	1	1	0.983333333333333
FLYNLLTRV	melanoma	melanoma	neoantigen	SEC24A	melanoma	ASSYSVGVNTEAF	1	1	0.986666666666667
FLYNLLTRV	melanoma	melanoma	neoantigen	SEC24A	melanoma	ASGLDTQY	1	1	0.98
FLYNLLTRV	melanoma	melanoma	neoantigen	SEC24A	melanoma	ASSPMNTEAF	1	1	0.986666666666667
FLYNLLTRV	melanoma	melanoma	neoantigen	SEC24A	melanoma	AGGLLNQPQH	1	1	0.993333333333333
FLYNLLTRV	melanoma	melanoma	neoantigen	SEC24A	melanoma	ASSSGTSGSDTQY	1	1	0.98
FLYNLLTRV	melanoma	melanoma	neoantigen	SEC24A	melanoma	ASSDDIVTDTQY	1	1	0.99
FLYNLLTRV	melanoma	melanoma	neoantigen	SEC24A	melanoma	ASGISNQPQH	1	1	1
FLYNLLTRV	melanoma	melanoma	neoantigen	SEC24A	melanoma	ASTIGPGITDTQY	1	1	0.976666666666667
FLYNLLTRV	melanoma	melanoma	neoantigen	SEC24A	melanoma	ASSVSNQPQH	1	1	1
FLYNLLTRV	melanoma	melanoma	neoantigen	SEC24A	melanoma	ASSLESTANTEAF	1	1	0.973333333333333
FLYNLLTRV	melanoma	melanoma	neoantigen	SEC24A	melanoma	ASSPLNTEAF	1	1	0.986666666666667
FLYNLLTRV	melanoma	melanoma	neoantigen	SEC24A	melanoma	ASSLTSLTDTQY	1	1	0.99
FLYNLLTRV	melanoma	melanoma	neoantigen	SEC24A	melanoma	ASSEGPSGYT	1	1	0.983333333333333
FLYNLLTRV	melanoma	melanoma	neoantigen	SEC24A	melanoma	ASSFSGPRSPQH	1	1	0.986666666666667
FLYNLLTRV	melanoma	melanoma	neoantigen	SEC24A	melanoma	ASSLGGLVYNEQF	1	1	0.973333333333333
FLYNLLTRV	melanoma	melanoma	neoantigen	SEC24A	melanoma	ASSQGTSGTDTQY	1	1	0.98
FLYNLLTRV	melanoma	melanoma	neoantigen	SEC24A	melanoma	SVWKENAFEQF	1	1	0.973333333333333
FLYNLLTRV	melanoma	melanoma	neoantigen	SEC24A	melanoma	ASSEGTDTQY	1	1	0.983333333333333
FLYNLLTRV	melanoma	melanoma	neoantigen	SEC24A	melanoma	ASSQQAGGITYNEQF	1	1	0.986666666666667
FLYNLLTRV	melanoma	melanoma	neoantigen	SEC24A	melanoma	ASSGGQGTQPQH	1	1	0.983333333333333
FLYNLLTRV	melanoma	melanoma	neoepitope	SEC24A	melanoma	SAAYNTFGEQF	1	1	0.976666666666667
FLYNLLTRV	melanoma	melanoma	neoepitope	SEC24A	melanoma	ASSQDEGYEQY	1	1	0.983333333333333
FLYNLLTRV	melanoma	melanoma	neoepitope	SEC24A	melanoma	ASSPGRTQY	1	1	0.986666666666667
FLYNLLTRV	melanoma	melanoma	neoepitope	SEC24A	melanoma	ASSFTSGGYNEQF	1	1	0.99
FLYNLLTRV	melanoma	melanoma	neoepitope	SEC24A	melanoma	ASSFSNQPQH	1	1	1
FLYNLLTRV	melanoma	melanoma	neoepitope	SEC24A	melanoma	ASSFNNQPQH	1	1	0.993333333333333
FLYNLLTRV	melanoma	melanoma	neoepitope	SEC24A	melanoma	ASSKSKGSPLH	1	1	0.99
FLYNLLTRV	melanoma	melanoma	neoepitope	SEC24A	melanoma	ASSYGTSTNEQF	1	1	0.983333333333333
FLYNLLTRV	melanoma	melanoma	neoepitope	SEC24A	melanoma	ASSFATVGEKLF	1	1	0.986666666666667
FLYNLLTRV	melanoma	melanoma	neoepitope	SEC24A	melanoma	ASSESGGGYRWTEAF	1	1	0.986666666666667
FLYNLLTRV	melanoma	melanoma	neoepitope	SEC24A	melanoma	ASSPPNQPQH	1	1	0.993333333333333
FLYNLLTRV	melanoma	melanoma	neoepitope	SEC24A	melanoma	ASRYRAAPNQPQH	1	1	0.983333333333333
FLYNLLTRV	melanoma	melanoma	neoepitope	SEC24A	melanoma	ASSLLAGELF	1	1	0.986666666666667
FLYNLLTRV	melanoma	melanoma	neoepitope	SEC24A	melanoma	ASSLYSNQPQH	1	1	0.99
FLYNLLTRV	melanoma	melanoma	neoepitope	SEC24A	melanoma	AAGGVNQPQH	1	1	0.996666666666667
FLYNLLTRV	melanoma	melanoma	neoepitope	SEC24A	melanoma	ASSYGDMAYNEQF	1	1	0.983333333333333
FLYNLLTRV	melanoma	melanoma	neoepitope	SEC24A	melanoma	ASSQGDSGTDTQY	1	1	0.98
FLYNLLTRV	melanoma	melanoma	neoepitope	SEC24A	melanoma	ASSFWGANEKLF	1	1	0.986666666666667
FLYNLLTRV	melanoma	melanoma	neoepitope	SEC24A	melanoma	ASTLYTGDNEQF	1	1	0.99
FLYNLLTRV	melanoma	melanoma	neoepitope	SEC24A	melanoma	ASSYSTAGQPQH	1	1	0.986666666666667
FLYNLLTRV	melanoma	melanoma	neoepitope	SEC24A	melanoma	ATAPINSPLH	1	1	0.99
FLYNLLTRV	melanoma	melanoma	neoepitope	SEC24A	melanoma	ASSYASTGTLNYGYT	1	1	0.986666666666667
FLYNLLTRV	melanoma	melanoma	neoepitope	SEC24A	melanoma	ASSQDTGYEQY	1	1	0.98
FLYNLLTRV	melanoma	melanoma	neoepitope	SEC24A	melanoma	ASSLTGVDGYT	1	1	0.99
FLYNLLTRV	melanoma	melanoma	neoepitope	SEC24A	melanoma	ASTAGGGTDTQY	1	1	0.99
FLYNLLTRV	melanoma	melanoma	neoepitope	SEC24A	melanoma	ASSYSPGAYTEAF	1	1	0.99
FLYNLLTRV	melanoma	melanoma	neoepitope	SEC24A	melanoma	ASSWSNQPQH	1	1	0.996666666666667
FLYNLLTRV	melanoma	melanoma	neoepitope	SEC24A	melanoma	ASSYQQGSQPQH	1	1	0.99
FLYNLLTRV	melanoma	melanoma	neoepitope	SEC24A	melanoma	ASSMGNTEAF	1	1	0.983333333333333
FLYNLLTRV	melanoma	melanoma	neoepitope	SEC24A	melanoma	ASSPGLGEQY	1	1	0.983333333333333
FLYNLLTRV	melanoma	melanoma	neoepitope	SEC24A	melanoma	ASSPQDRGPNYGYT	1	1	0.986666666666667
FLYNLLTRV	melanoma	melanoma	neoepitope	SEC24A	melanoma	ASSSDLRTNYNEQF	1	1	0.983333333333333
FLYNLLTRV	melanoma	melanoma	neoepitope	SEC24A	melanoma	ASSLGIAGPYNEQF	1	1	0.98
FLYNLLTRV	melanoma	melanoma	neoepitope	SEC24A	melanoma	ASSYSDAGGYYEQY	1	1	0.983333333333333
FLYNLLTRV	melanoma	melanoma	neoepitope	SEC24A	melanoma	ATMGTGGSLYYGYT	1	1	0.986666666666667
FLYNLLTRV	melanoma	melanoma	neoepitope	SEC24A	melanoma	ASSLLSGSTEAF	1	1	0.986666666666667
FLYNLLTRV	melanoma	melanoma	neoepitope	SEC24A	melanoma	ASSYSGAGQPQH	1	1	0.986666666666667
FLYNLLTRV	melanoma	melanoma	neoepitope	SEC24A	melanoma	ASSLGQGAQPQH	1	1	0.98
FLYNLLTRV	melanoma	melanoma	neoepitope	SEC24A	melanoma	ASSLDPPFDRQNYGYT	1	1	0.976666666666667
FLYNLLTRV	melanoma	melanoma	neoepitope	SEC24A	melanoma	ASSSPNQPQH	1	1	0.993333333333333
FLYNLLTRV	melanoma	melanoma	neoepitope	SEC24A	melanoma	ASSYSAGGYYGYT	1	1	0.993333333333333
FLYNLLTRV	melanoma	melanoma	neoepitope	SEC24A	melanoma	ASSPTGAGQPQH	1	1	0.983333333333333
FLYNLLTRV	melanoma	melanoma	neoepitope	SEC24A	melanoma	ASSLGQGNQPQH	1	1	0.98
FLYNLLTRV	melanoma	melanoma	neoepitope	SEC24A	melanoma	ASSQDAGGVFGNTIY	1	1	0.98
FLYNLLTRV	melanoma	melanoma	neoepitope	SEC24A	melanoma	ASNLQGLDYEQY	1	1	0.99
FLYNLLTRV	melanoma	melanoma	neoepitope	SEC24A	melanoma	ASSLEGVYGYT	1	1	0.983333333333333
FLYNLLTRV	melanoma	melanoma	neoepitope	SEC24A	melanoma	ASSPRDRGPRSPQH	1	1	0.993333333333333
FLYNLLTRV	melanoma	melanoma	neoepitope	SEC24A	melanoma	ASSPTGAGYEQY	1	1	0.993333333333333
FLYNLLTRV	melanoma	melanoma	neoepitope	SEC24A	melanoma	SDSSTGGAGFT	1	1	0.99
FLYNLLTRV	melanoma	melanoma	neoepitope	SEC24A	melanoma	ASSYESNYGYT	1	1	0.986666666666667
FLYNLLTRV	melanoma	melanoma	neoepitope	SEC24A	melanoma	ASSRTGAGEKLF	1	1	0.986666666666667
FLYNLLTRV	melanoma	melanoma	neoepitope	SEC24A	melanoma	ASSLYRANTGELF	1	1	0.983333333333333
FLYNLLTRV	melanoma	melanoma	neoepitope	SEC24A	melanoma	ASSLGQTVTQETQY	1	1	0.973333333333333
FLYNLLTRV	melanoma	melanoma	neoepitope	SEC24A	melanoma	ASSQAERGESYNEQF	1	1	0.983333333333333
FLYNLLTRV	melanoma	melanoma	neoepitope	SEC24A	melanoma	ASSPSSPYEQY	1	1	0.986666666666667
FLYNLLTRV	melanoma	melanoma	neoepitope	SEC24A	melanoma	ASSLSSHGYT	1	1	0.99
FLYNLLTRV	melanoma	melanoma	neoepitope	SEC24A	melanoma	ASSFDYSYEQY	1	1	0.983333333333333
FLYNLLTRV	melanoma	melanoma	neoepitope	SEC24A	melanoma	ASSYSVGVNTEAF	1	1	0.986666666666667
FLYNLLTRV	melanoma	melanoma	neoepitope	SEC24A	melanoma	ASGLDTQY	1	1	0.98
FLYNLLTRV	melanoma	melanoma	neoepitope	SEC24A	melanoma	ASSPMNTEAF	1	1	0.986666666666667
FLYNLLTRV	melanoma	melanoma	neoepitope	SEC24A	melanoma	AGGLLNQPQH	1	1	0.993333333333333
FLYNLLTRV	melanoma	melanoma	neoepitope	SEC24A	melanoma	ASSSGTSGSDTQY	1	1	0.98
FLYNLLTRV	melanoma	melanoma	neoepitope	SEC24A	melanoma	ASSDDIVTDTQY	1	1	0.99
FLYNLLTRV	melanoma	melanoma	neoepitope	SEC24A	melanoma	ASGISNQPQH	1	1	1
FLYNLLTRV	melanoma	melanoma	neoepitope	SEC24A	melanoma	ASTIGPGITDTQY	1	1	0.976666666666667
FLYNLLTRV	melanoma	melanoma	neoepitope	SEC24A	melanoma	ASSVSNQPQH	1	1	1
FLYNLLTRV	melanoma	melanoma	neoepitope	SEC24A	melanoma	ASSLESTANTEAF	1	1	0.973333333333333
FLYNLLTRV	melanoma	melanoma	neoepitope	SEC24A	melanoma	ASSPLNTEAF	1	1	0.986666666666667
FLYNLLTRV	melanoma	melanoma	neoepitope	SEC24A	melanoma	ASSLTSLTDTQY	1	1	0.99
FLYNLLTRV	melanoma	melanoma	neoepitope	SEC24A	melanoma	ASSEGPSGYT	1	1	0.983333333333333
FLYNLLTRV	melanoma	melanoma	neoepitope	SEC24A	melanoma	ASSFSGPRSPQH	1	1	0.986666666666667
FLYNLLTRV	melanoma	melanoma	neoepitope	SEC24A	melanoma	ASSLGGLVYNEQF	1	1	0.973333333333333
FLYNLLTRV	melanoma	melanoma	neoepitope	SEC24A	melanoma	ASSQGTSGTDTQY	1	1	0.98
FLYNLLTRV	melanoma	melanoma	neoepitope	SEC24A	melanoma	SVWKENAFEQF	1	1	0.973333333333333
FLYNLLTRV	melanoma	melanoma	neoepitope	SEC24A	melanoma	ASSEGTDTQY	1	1	0.983333333333333
FLYNLLTRV	melanoma	melanoma	neoepitope	SEC24A	melanoma	ASSQQAGGITYNEQF	1	1	0.986666666666667
FLYNLLTRV	melanoma	melanoma	neoepitope	SEC24A	melanoma	ASSGGQGTQPQH	1	1	0.983333333333333
FMLLTQARI	melanoma	melanoma	neoantigen	BTBD1	melanoma	AGWDRTPYEQY	1	1	0.926666666666667
FMLLTQARI	melanoma	melanoma	neoantigen	BTBD1	melanoma	ASSEDAGNYGYT	1	1	0.936666666666667
FMLLTQARI	melanoma	melanoma	neoepitope	BTBD1	melanoma	AGWDRTPYEQY	1	1	0.926666666666667
FMLLTQARI	melanoma	melanoma	neoepitope	BTBD1	melanoma	ASSEDAGNYGYT	1	1	0.936666666666667
FMPDFDLHL	uterus	uterine cancer	neoepitope	AHNAK	other	ASSLYRGTGELF	1	1	0.886666666666667
FMPDFDLHL	uterus	uterine cancer	neoepitope	AHNAK	other	ASSESRSGNQPQH	1	1	0.886666666666667
FMPDFDLHL	melanoma	melanoma	neoepitope	AHNAK	melanoma	ASSLYRGTGELF	1	1	0.886666666666667
FMPDFDLHL	melanoma	melanoma	neoepitope	AHNAK	melanoma	ASSESRSGNQPQH	1	1	0.886666666666667
FVVPYMIYLL	melanoma	melanoma	neoepitope	PDS5A	melanoma	ASSLSGGLLRTGELF	1	1	0.946666666666667
FYGKTILWF	melanoma	melanoma	neoepitope	ARMT1	melanoma	ASSTRVVAGNNEQF	1	1	0.99
FYGKTILWF	melanoma	melanoma	neoepitope	ARMT1	melanoma	ASSLGQGCSNQPQH	1	1	0.996666666666667
FYGKTILWF	melanoma	melanoma	neoepitope	ARMT1	melanoma	ASSRGTLHYGYT	1	1	0.993333333333333
GADGVGKSAL	colorectal cancer	colorectal cancer	neoepitope	KRAS	other	ASSLGEGRVDGYT	1	1	0.933333333333333
GADGVGKSAL	colorectal cancer	colorectal cancer	neoepitope	KRAS	other	ASSFGQSSTYGYT	1	1	0.913333333333333
GADGVGKSAL	colorectal cancer	colorectal cancer	neoepitope	KRAS	other	ASSLGRASNQPQH	1	1	0.903333333333333
GADGVGKSAL	colorectal cancer	colorectal cancer	neoepitope	KRAS	other	ASSDPGTEAF	1	1	0.906666666666667
GADGVGKSAL	colorectal cancer	colorectal cancer	neoepitope	KRAS	other	ASSLGQTNYGYT	1	1	0.9
GADGVGKSAL	colorectal carcinoma	colorectal cancer	neoepitope	KRAS	other	ASSLGEGRVDGYT	1	1	0.933333333333333
GADGVGKSAL	colorectal carcinoma	colorectal cancer	neoepitope	KRAS	other	ASSFGQSSTYGYT	1	1	0.913333333333333
GADGVGKSAL	colorectal carcinoma	colorectal cancer	neoepitope	KRAS	other	ASSLGRASNQPQH	1	1	0.903333333333333
GADGVGKSAL	colorectal carcinoma	colorectal cancer	neoepitope	KRAS	other	ASSDPGTEAF	1	1	0.906666666666667
GADGVGKSAL	colorectal carcinoma	colorectal cancer	neoepitope	KRAS	other	ASSLGQTNYGYT	1	1	0.9
GADGVGKSAL	gastrointestinal cancer	gastrointestinal cancer	neoepitope	KRAS	other	ASSLGEGRVDGYT	1	1	0.933333333333333
GADGVGKSAL	gastrointestinal cancer	gastrointestinal cancer	neoepitope	KRAS	other	ASSFGQSSTYGYT	1	1	0.913333333333333
GADGVGKSAL	gastrointestinal cancer	gastrointestinal cancer	neoepitope	KRAS	other	ASSLGRASNQPQH	1	1	0.903333333333333
GADGVGKSAL	gastrointestinal cancer	gastrointestinal cancer	neoepitope	KRAS	other	ASSDPGTEAF	1	1	0.906666666666667
GADGVGKSAL	gastrointestinal cancer	gastrointestinal cancer	neoepitope	KRAS	other	ASSLGQTNYGYT	1	1	0.9
GARGVGKSAL	cancer	cancer	neoepitope	KRAS	other	ASKVYGYT	1	1	0.89
GAVGVGKSAL	cancer	cancer	neoepitope	KRAS	other	AWSALAGARDTQY	1	1	0.893333333333333
GAVGVGKSAL	cancer	cancer	neoepitope	KRAS	other	ASSLGLPGTDTQY	1	1	0.893333333333333
GEEDGAGGHSL	melanoma	melanoma	neoepitope	RECQL5	melanoma	ASSRSTGGSGNTIY	1	1	0.913333333333333
GEEDGAGGHSL	melanoma	melanoma	neoepitope	RECQL5	melanoma	ASSQAGGTGELF	1	1	0.92
GLGPGFSSY	melanoma	melanoma	neoepitope	HERPUD1	melanoma	ASNQAGGPGETQY	1	1	0.896666666666667
GLLDEDFYA	melanoma	melanoma	neoepitope	UGGT2	melanoma	ASSMRVQSNTGELF	1	1	0.936666666666667
GLLDEDFYA	melanoma	melanoma	neoepitope	UGGT2	melanoma	ASSDRNTNYGYT	1	1	0.923333333333333
GQFLTPNSH	melanoma	melanoma	neoepitope	TFDP2	melanoma	ASRFVAPSDGYNEQF	1	1	0.946666666666667
GQFLTPNSH	melanoma	melanoma	neoepitope	TFDP2	melanoma	ASSLGQGRVEQY	1	1	0.946666666666667
GQFLTPNSH	melanoma	melanoma	neoepitope	TFDP2	melanoma	AISEVGTGSSGNTIY	1	1	0.956666666666667
GQFLTPNSH	melanoma	melanoma	neoepitope	TFDP2	melanoma	AITSGQGNNEQY	1	1	0.943333333333333
GRIAFFLKY	melanoma	melanoma	neoepitope	SYTL4	melanoma	ASSLGNYYQETQY	1	1	0.92
GRIAFFLKY	melanoma	melanoma	neoepitope	SYTL4	melanoma	ASTIAASGYQETQY	1	1	0.92
GRIAFFLKY	melanoma	melanoma	neoepitope	SYTL4	melanoma	ASSWGGAVGDTQY	1	1	0.906666666666667
GRIAFFLKY	melanoma	melanoma	neoepitope	SYTL4	melanoma	ASSSRGPTDTQY	1	1	0.93
GRIAFFLKY	hepatocellular carcinoma	liver cancer	neoepitope	SYTL4	other	ASSLGNYYQETQY	1	1	0.92
GRIAFFLKY	hepatocellular carcinoma	liver cancer	neoepitope	SYTL4	other	ASTIAASGYQETQY	1	1	0.92
GRIAFFLKY	hepatocellular carcinoma	liver cancer	neoepitope	SYTL4	other	ASSWGGAVGDTQY	1	1	0.906666666666667
GRIAFFLKY	hepatocellular carcinoma	liver cancer	neoepitope	SYTL4	other	ASSSRGPTDTQY	1	1	0.93
GRIAFFLKY	melanoma	melanoma	neoantigen	SYTL4	melanoma	ASSLGNYYQETQY	1	1	0.92
GRIAFFLKY	melanoma	melanoma	neoantigen	SYTL4	melanoma	ASTIAASGYQETQY	1	1	0.92
GRIAFFLKY	melanoma	melanoma	neoantigen	SYTL4	melanoma	ASSWGGAVGDTQY	1	1	0.906666666666667
GRIAFFLKY	melanoma	melanoma	neoantigen	SYTL4	melanoma	ASSSRGPTDTQY	1	1	0.93
HIVEISTPV	melanoma	melanoma	neoepitope	SH3RF2	melanoma	ASSLRTNSDTQY	1	1	0.936666666666667
HIVEISTPV	melanoma	melanoma	neoantigen	SH3RF2	melanoma	ASSLRTNSDTQY	1	1	0.936666666666667
HMTEVVRHC	gastrointestinal cancer	gastrointestinal cancer	neoepitope	TP53	other	ASSEGLWQVGDEQY	1	1	0.86
HMTEVVRHC	gastrointestinal cancer	gastrointestinal cancer	neoepitope	TP53	other	AISELVTGDSPLH	1	1	0.866666666666667
HMTEVVRHC	gastrointestinal cancer	gastrointestinal cancer	neoepitope	TP53	other	ASSLDPGDTGELF	1	1	0.866666666666667
HMTEVVRHC	gastrointestinal cancer	gastrointestinal cancer	neoepitope	TP53	other	ASSIQQGADTQY	1	1	0.853333333333333
HMTEVVRHC	colorectal cancer	colorectal cancer	neoepitope	TP53	other	ASSEGLWQVGDEQY	1	1	0.86
HMTEVVRHC	colorectal cancer	colorectal cancer	neoepitope	TP53	other	AISELVTGDSPLH	1	1	0.866666666666667
HMTEVVRHC	colorectal cancer	colorectal cancer	neoepitope	TP53	other	ASSLDPGDTGELF	1	1	0.866666666666667
HMTEVVRHC	colorectal cancer	colorectal cancer	neoepitope	TP53	other	ASSIQQGADTQY	1	1	0.853333333333333
HMTEVVRHC	myeloma	myeloma	neoepitope	TP53	other	ASSEGLWQVGDEQY	1	1	0.86
HMTEVVRHC	myeloma	myeloma	neoepitope	TP53	other	AISELVTGDSPLH	1	1	0.866666666666667
HMTEVVRHC	myeloma	myeloma	neoepitope	TP53	other	ASSLDPGDTGELF	1	1	0.866666666666667
HMTEVVRHC	myeloma	myeloma	neoepitope	TP53	other	ASSIQQGADTQY	1	1	0.853333333333333
HMTEVVRHC	lung cancer	lung cancer	neoepitope	TP53	other	ASSEGLWQVGDEQY	1	1	0.86
HMTEVVRHC	lung cancer	lung cancer	neoepitope	TP53	other	AISELVTGDSPLH	1	1	0.866666666666667
HMTEVVRHC	lung cancer	lung cancer	neoepitope	TP53	other	ASSLDPGDTGELF	1	1	0.866666666666667
HMTEVVRHC	lung cancer	lung cancer	neoepitope	TP53	other	ASSIQQGADTQY	1	1	0.853333333333333
HMTEVVRHC	colorectal carcinoma	colorectal cancer	neoepitope	TP54	other	ASSEGLWQVGDEQY	1	1	0.86
HMTEVVRHC	colorectal carcinoma	colorectal cancer	neoepitope	TP54	other	AISELVTGDSPLH	1	1	0.866666666666667
HMTEVVRHC	colorectal carcinoma	colorectal cancer	neoepitope	TP54	other	ASSLDPGDTGELF	1	1	0.866666666666667
HMTEVVRHC	colorectal carcinoma	colorectal cancer	neoepitope	TP54	other	ASSIQQGADTQY	1	1	0.853333333333333
HMTEVVRHC	esophageal adenocarcinoma	esophageal cancer	neoepitope	TP53	other	ASSEGLWQVGDEQY	1	1	0.86
HMTEVVRHC	esophageal adenocarcinoma	esophageal cancer	neoepitope	TP53	other	AISELVTGDSPLH	1	1	0.866666666666667
HMTEVVRHC	esophageal adenocarcinoma	esophageal cancer	neoepitope	TP53	other	ASSLDPGDTGELF	1	1	0.866666666666667
HMTEVVRHC	esophageal adenocarcinoma	esophageal cancer	neoepitope	TP53	other	ASSIQQGADTQY	1	1	0.853333333333333
HMTEVVRHC	ovarian cancer	ovarian cancer	neoepitope	TP53	other	ASSEGLWQVGDEQY	1	1	0.86
HMTEVVRHC	ovarian cancer	ovarian cancer	neoepitope	TP53	other	AISELVTGDSPLH	1	1	0.866666666666667
HMTEVVRHC	ovarian cancer	ovarian cancer	neoepitope	TP53	other	ASSLDPGDTGELF	1	1	0.866666666666667
HMTEVVRHC	ovarian cancer	ovarian cancer	neoepitope	TP53	other	ASSIQQGADTQY	1	1	0.853333333333333
HMTEVVRHC	colon cancer	colon cancer	neoepitope	TP53	other	ASSEGLWQVGDEQY	1	1	0.86
HMTEVVRHC	colon cancer	colon cancer	neoepitope	TP53	other	AISELVTGDSPLH	1	1	0.866666666666667
HMTEVVRHC	colon cancer	colon cancer	neoepitope	TP53	other	ASSLDPGDTGELF	1	1	0.866666666666667
HMTEVVRHC	colon cancer	colon cancer	neoepitope	TP53	other	ASSIQQGADTQY	1	1	0.853333333333333
HMTEVVRHC	osteosarcoma	osteosarcoma	neoepitope	TP53	other	ASSEGLWQVGDEQY	1	1	0.86
HMTEVVRHC	osteosarcoma	osteosarcoma	neoepitope	TP53	other	AISELVTGDSPLH	1	1	0.866666666666667
HMTEVVRHC	osteosarcoma	osteosarcoma	neoepitope	TP53	other	ASSLDPGDTGELF	1	1	0.866666666666667
HMTEVVRHC	osteosarcoma	osteosarcoma	neoepitope	TP53	other	ASSIQQGADTQY	1	1	0.853333333333333
HMTEVVRHC	leukemia	leukemia	neoepitope	TP53	other	ASSEGLWQVGDEQY	1	1	0.86
HMTEVVRHC	leukemia	leukemia	neoepitope	TP53	other	AISELVTGDSPLH	1	1	0.866666666666667
HMTEVVRHC	leukemia	leukemia	neoepitope	TP53	other	ASSLDPGDTGELF	1	1	0.866666666666667
HMTEVVRHC	leukemia	leukemia	neoepitope	TP53	other	ASSIQQGADTQY	1	1	0.853333333333333
HMTEVVRHC	breast cancer	breast cancer	neoepitope	TP53	breast cancer	ASSEGLWQVGDEQY	1	1	0.86
HMTEVVRHC	breast cancer	breast cancer	neoepitope	TP53	breast cancer	AISELVTGDSPLH	1	1	0.866666666666667
HMTEVVRHC	breast cancer	breast cancer	neoepitope	TP53	breast cancer	ASSLDPGDTGELF	1	1	0.866666666666667
HMTEVVRHC	breast cancer	breast cancer	neoepitope	TP53	breast cancer	ASSIQQGADTQY	1	1	0.853333333333333
HMTEVVRHC	uterine carcinoma	uterine cancer	neoepitope	TP53	other	ASSEGLWQVGDEQY	1	1	0.86
HMTEVVRHC	uterine carcinoma	uterine cancer	neoepitope	TP53	other	AISELVTGDSPLH	1	1	0.866666666666667
HMTEVVRHC	uterine carcinoma	uterine cancer	neoepitope	TP53	other	ASSLDPGDTGELF	1	1	0.866666666666667
HMTEVVRHC	uterine carcinoma	uterine cancer	neoepitope	TP53	other	ASSIQQGADTQY	1	1	0.853333333333333
HQNPVTGLLL	melanoma	melanoma	neoepitope	PHKA1	melanoma	ASSPGREQY	1	1	0.923333333333333
IILVAVPHV	melanoma	melanoma	neoantigen	EXOC8	melanoma	ASSYEQGSYEQY	1	1	0.99
IILVAVPHV	melanoma	melanoma	neoantigen	EXOC8	melanoma	ASSEFGGGSPDTQY	1	1	0.99
IILVAVPHV	melanoma	melanoma	neoantigen	EXOC8	melanoma	ASSFGPLGMWAEAF	1	1	0.99
IILVAVPHV	melanoma	melanoma	neoantigen	EXOC8	melanoma	ASSVYGGAEAF	1	1	0.993333333333333
IILVAVPHV	melanoma	melanoma	neoantigen	EXOC8	melanoma	ASSYLSVQETQY	1	1	0.993333333333333
IILVAVPHV	melanoma	melanoma	neoantigen	EXOC8	melanoma	ASSLEVVQETQY	1	1	0.993333333333333
IILVAVPHV	melanoma	melanoma	neoantigen	EXOC8	melanoma	ASSTYGLAGETQY	1	1	0.993333333333333
IILVAVPHV	melanoma	melanoma	neoantigen	EXOC8	melanoma	SARDPASWGEKLF	1	1	0.983333333333333
IILVAVPHV	melanoma	melanoma	neoantigen	EXOC8	melanoma	ASSVGLSETTALYNEQF	1	1	0.983333333333333
IILVAVPHV	melanoma	melanoma	neoantigen	EXOC8	melanoma	ASSVFGLAGAEQY	1	1	0.996666666666667
IILVAVPHV	melanoma	melanoma	neoepitope	EXOC8	melanoma	ASSYEQGSYEQY	1	1	0.99
IILVAVPHV	melanoma	melanoma	neoepitope	EXOC8	melanoma	ASSEFGGGSPDTQY	1	1	0.99
IILVAVPHV	melanoma	melanoma	neoepitope	EXOC8	melanoma	ASSFGPLGMWAEAF	1	1	0.99
IILVAVPHV	melanoma	melanoma	neoepitope	EXOC8	melanoma	ASSVYGGAEAF	1	1	0.993333333333333
IILVAVPHV	melanoma	melanoma	neoepitope	EXOC8	melanoma	ASSYLSVQETQY	1	1	0.993333333333333
IILVAVPHV	melanoma	melanoma	neoepitope	EXOC8	melanoma	ASSLEVVQETQY	1	1	0.993333333333333
IILVAVPHV	melanoma	melanoma	neoepitope	EXOC8	melanoma	ASSTYGLAGETQY	1	1	0.993333333333333
IILVAVPHV	melanoma	melanoma	neoepitope	EXOC8	melanoma	SARDPASWGEKLF	1	1	0.983333333333333
IILVAVPHV	melanoma	melanoma	neoepitope	EXOC8	melanoma	ASSVGLSETTALYNEQF	1	1	0.983333333333333
IILVAVPHV	melanoma	melanoma	neoepitope	EXOC8	melanoma	ASSVFGLAGAEQY	1	1	0.996666666666667
ILCETCLIV	colorectal cancer	colorectal cancer	neoepitope	PHLPP1	other	ASSDLPGAPTDTQY	1	1	0.87
ILCETCLIV	gastrointestinal cancer	gastrointestinal cancer	neoepitope	PHLPP1	other	ASSDLPGAPTDTQY	1	1	0.87
ILDTAGKEEY	tcga	tcga	neoepitope	KRAS	other	ASSTPGPSAYEQY	1	1	0.9
ILDTAGKEEY	tcga	tcga	neoepitope	KRAS	other	ASSLVSTPLPKETQY	1	1	0.913333333333333
ILDTAGKEEY	tcga	tcga	neoepitope	KRAS	other	AEGENTEAF	1	1	0.883333333333333
ILDTAGKEEY	tcga	tcga	neoepitope	KRAS	other	ASSQNTEAF	1	1	0.903333333333333
ILDTAGKEEY	tcga	tcga	neoepitope	KRAS	other	AASQNTEAF	1	1	0.9
ILDTAGKEEY	colorectal	colorectal cancer	neoepitope	NRAS	other	ASSTPGPSAYEQY	1	1	0.9
ILDTAGKEEY	colorectal	colorectal cancer	neoepitope	NRAS	other	ASSLVSTPLPKETQY	1	1	0.913333333333333
ILDTAGKEEY	colorectal	colorectal cancer	neoepitope	NRAS	other	AEGENTEAF	1	1	0.883333333333333
ILDTAGKEEY	colorectal	colorectal cancer	neoepitope	NRAS	other	ASSQNTEAF	1	1	0.903333333333333
ILDTAGKEEY	colorectal	colorectal cancer	neoepitope	NRAS	other	AASQNTEAF	1	1	0.9
ILDTAGKEEY	melanoma	melanoma	neoepitope	NRAS	melanoma	ASSTPGPSAYEQY	1	1	0.9
ILDTAGKEEY	melanoma	melanoma	neoepitope	NRAS	melanoma	ASSLVSTPLPKETQY	1	1	0.913333333333333
ILDTAGKEEY	melanoma	melanoma	neoepitope	NRAS	melanoma	AEGENTEAF	1	1	0.883333333333333
ILDTAGKEEY	melanoma	melanoma	neoepitope	NRAS	melanoma	ASSQNTEAF	1	1	0.903333333333333
ILDTAGKEEY	melanoma	melanoma	neoepitope	NRAS	melanoma	AASQNTEAF	1	1	0.9
ILDTAGKEEY	skin	melanoma	neoepitope	NRAS	melanoma	ASSTPGPSAYEQY	1	1	0.9
ILDTAGKEEY	skin	melanoma	neoepitope	NRAS	melanoma	ASSLVSTPLPKETQY	1	1	0.913333333333333
ILDTAGKEEY	skin	melanoma	neoepitope	NRAS	melanoma	AEGENTEAF	1	1	0.883333333333333
ILDTAGKEEY	skin	melanoma	neoepitope	NRAS	melanoma	ASSQNTEAF	1	1	0.903333333333333
ILDTAGKEEY	skin	melanoma	neoepitope	NRAS	melanoma	AASQNTEAF	1	1	0.9
ILDTAGKEEY	skin	melanoma	neoepitope	KRAS	melanoma	ASSTPGPSAYEQY	1	1	0.9
ILDTAGKEEY	skin	melanoma	neoepitope	KRAS	melanoma	ASSLVSTPLPKETQY	1	1	0.913333333333333
ILDTAGKEEY	skin	melanoma	neoepitope	KRAS	melanoma	AEGENTEAF	1	1	0.883333333333333
ILDTAGKEEY	skin	melanoma	neoepitope	KRAS	melanoma	ASSQNTEAF	1	1	0.903333333333333
ILDTAGKEEY	skin	melanoma	neoepitope	KRAS	melanoma	AASQNTEAF	1	1	0.9
ILDTAGKEEY	thyroid	thyroid	neoepitope	NRAS	other	ASSTPGPSAYEQY	1	1	0.9
ILDTAGKEEY	thyroid	thyroid	neoepitope	NRAS	other	ASSLVSTPLPKETQY	1	1	0.913333333333333
ILDTAGKEEY	thyroid	thyroid	neoepitope	NRAS	other	AEGENTEAF	1	1	0.883333333333333
ILDTAGKEEY	thyroid	thyroid	neoepitope	NRAS	other	ASSQNTEAF	1	1	0.903333333333333
ILDTAGKEEY	thyroid	thyroid	neoepitope	NRAS	other	AASQNTEAF	1	1	0.9
ILDTAGKEEY	lung	lung cancer	neoepitope	HRAS	other	ASSTPGPSAYEQY	1	1	0.9
ILDTAGKEEY	lung	lung cancer	neoepitope	HRAS	other	ASSLVSTPLPKETQY	1	1	0.913333333333333
ILDTAGKEEY	lung	lung cancer	neoepitope	HRAS	other	AEGENTEAF	1	1	0.883333333333333
ILDTAGKEEY	lung	lung cancer	neoepitope	HRAS	other	ASSQNTEAF	1	1	0.903333333333333
ILDTAGKEEY	lung	lung cancer	neoepitope	HRAS	other	AASQNTEAF	1	1	0.9
ILDTAGKEEY	bladder	bladder cancer	neoepitope	NRAS	other	ASSTPGPSAYEQY	1	1	0.9
ILDTAGKEEY	bladder	bladder cancer	neoepitope	NRAS	other	ASSLVSTPLPKETQY	1	1	0.913333333333333
ILDTAGKEEY	bladder	bladder cancer	neoepitope	NRAS	other	AEGENTEAF	1	1	0.883333333333333
ILDTAGKEEY	bladder	bladder cancer	neoepitope	NRAS	other	ASSQNTEAF	1	1	0.903333333333333
ILDTAGKEEY	bladder	bladder cancer	neoepitope	NRAS	other	AASQNTEAF	1	1	0.9
ILDTAGKEEY	tcga	tcga	neoepitope	HRAS	other	ASSTPGPSAYEQY	1	1	0.9
ILDTAGKEEY	tcga	tcga	neoepitope	HRAS	other	ASSLVSTPLPKETQY	1	1	0.913333333333333
ILDTAGKEEY	tcga	tcga	neoepitope	HRAS	other	AEGENTEAF	1	1	0.883333333333333
ILDTAGKEEY	tcga	tcga	neoepitope	HRAS	other	ASSQNTEAF	1	1	0.903333333333333
ILDTAGKEEY	tcga	tcga	neoepitope	HRAS	other	AASQNTEAF	1	1	0.9
ILDTAGKEEY	thyroid	thyroid	neoepitope	HRAS	other	ASSTPGPSAYEQY	1	1	0.9
ILDTAGKEEY	thyroid	thyroid	neoepitope	HRAS	other	ASSLVSTPLPKETQY	1	1	0.913333333333333
ILDTAGKEEY	thyroid	thyroid	neoepitope	HRAS	other	AEGENTEAF	1	1	0.883333333333333
ILDTAGKEEY	thyroid	thyroid	neoepitope	HRAS	other	ASSQNTEAF	1	1	0.903333333333333
ILDTAGKEEY	thyroid	thyroid	neoepitope	HRAS	other	AASQNTEAF	1	1	0.9
ILDTAGKEEY	skin	melanoma	neoepitope	HRAS	melanoma	ASSTPGPSAYEQY	1	1	0.9
ILDTAGKEEY	skin	melanoma	neoepitope	HRAS	melanoma	ASSLVSTPLPKETQY	1	1	0.913333333333333
ILDTAGKEEY	skin	melanoma	neoepitope	HRAS	melanoma	AEGENTEAF	1	1	0.883333333333333
ILDTAGKEEY	skin	melanoma	neoepitope	HRAS	melanoma	ASSQNTEAF	1	1	0.903333333333333
ILDTAGKEEY	skin	melanoma	neoepitope	HRAS	melanoma	AASQNTEAF	1	1	0.9
ILDTAGKEEY	colorectal	colorectal cancer	neoepitope	KRAS	other	ASSTPGPSAYEQY	1	1	0.9
ILDTAGKEEY	colorectal	colorectal cancer	neoepitope	KRAS	other	ASSLVSTPLPKETQY	1	1	0.913333333333333
ILDTAGKEEY	colorectal	colorectal cancer	neoepitope	KRAS	other	AEGENTEAF	1	1	0.883333333333333
ILDTAGKEEY	colorectal	colorectal cancer	neoepitope	KRAS	other	ASSQNTEAF	1	1	0.903333333333333
ILDTAGKEEY	colorectal	colorectal cancer	neoepitope	KRAS	other	AASQNTEAF	1	1	0.9
ILDTAGKEEY	tcga	tcga	neoepitope	NRAS	other	ASSTPGPSAYEQY	1	1	0.9
ILDTAGKEEY	tcga	tcga	neoepitope	NRAS	other	ASSLVSTPLPKETQY	1	1	0.913333333333333
ILDTAGKEEY	tcga	tcga	neoepitope	NRAS	other	AEGENTEAF	1	1	0.883333333333333
ILDTAGKEEY	tcga	tcga	neoepitope	NRAS	other	ASSQNTEAF	1	1	0.903333333333333
ILDTAGKEEY	tcga	tcga	neoepitope	NRAS	other	AASQNTEAF	1	1	0.9
ILDTAGKEEY	lung	lung cancer	neoepitope	NRAS	other	ASSTPGPSAYEQY	1	1	0.9
ILDTAGKEEY	lung	lung cancer	neoepitope	NRAS	other	ASSLVSTPLPKETQY	1	1	0.913333333333333
ILDTAGKEEY	lung	lung cancer	neoepitope	NRAS	other	AEGENTEAF	1	1	0.883333333333333
ILDTAGKEEY	lung	lung cancer	neoepitope	NRAS	other	ASSQNTEAF	1	1	0.903333333333333
ILDTAGKEEY	lung	lung cancer	neoepitope	NRAS	other	AASQNTEAF	1	1	0.9
ILNAMIAKI	melanoma	melanoma	neoepitope	HAUS3	melanoma	ASSLGPNSPLH	1	1	0.986666666666667
ILNAMIAKI	melanoma	melanoma	neoepitope	HAUS3	melanoma	AWSHSGGYEQY	1	1	0.983333333333333
ILNAMIAKI	melanoma	melanoma	neoepitope	HAUS3	melanoma	AIQGFSGPLH	1	1	0.986666666666667
ILNAMIAKI	melanoma	melanoma	neoepitope	HAUS3	melanoma	ASSPYGQGGRDTEAF	1	1	0.983333333333333
ILNAMIAKI	melanoma	melanoma	neoepitope	HAUS3	melanoma	ARTSGQGVFMNTEAF	1	1	0.973333333333333
ILNAMIAKI	melanoma	melanoma	neoepitope	HAUS3	melanoma	ASSYADGLEQY	1	1	0.983333333333333
ILNAMIAKI	melanoma	melanoma	neoepitope	HAUS3	melanoma	ASSYNQGYEQY	1	1	0.973333333333333
ILNAMIAKI	melanoma	melanoma	neoepitope	HAUS3	melanoma	ASSYSNGYEQY	1	1	0.986666666666667
ILNAMIAKI	melanoma	melanoma	neoepitope	HAUS3	melanoma	ASSRDGPSSYEQY	1	1	0.983333333333333
ILNAMIAKI	melanoma	melanoma	neoepitope	HAUS3	melanoma	ASAPGLNYEQY	1	1	0.99
ILNAMIAKI	melanoma	melanoma	neoepitope	HAUS3	melanoma	ASSFMTEAGELF	1	1	0.986666666666667
ILNAMIAKI	melanoma	melanoma	neoepitope	HAUS3	melanoma	SAGIPGQVFSSNEKLF	1	1	0.973333333333333
ILNAMIAKI	melanoma	melanoma	neoepitope	HAUS3	melanoma	AWSSSVNTEAF	1	1	0.986666666666667
ILNAMIAKI	melanoma	melanoma	neoepitope	HAUS3	melanoma	ASSSGGAWYT	1	1	0.976666666666667
ILNAMIAKI	melanoma	melanoma	neoepitope	HAUS3	melanoma	ASSMSGWGDTQY	1	1	0.983333333333333
ILNAMIAKI	melanoma	melanoma	neoepitope	HAUS3	melanoma	ASSSAGLPEQY	1	1	0.986666666666667
ILTGLNYEV	skin	melanoma	neoepitope	NSDHL	melanoma	ASSEGQGRWYEQY	1	1	0.953333333333333
ILTGLNYEV	skin	melanoma	neoepitope	NSDHL	melanoma	ASSGFRGELF	1	1	0.946666666666667
ILTGLNYEV	skin	melanoma	neoepitope	NSDHL	melanoma	ASSRSRWEFYGYT	1	1	0.943333333333333
ILTGLNYEV	skin	melanoma	neoepitope	NSDHL	melanoma	ASSVGSTEAF	1	1	0.95
ILTGLNYEV	skin	melanoma	neoepitope	NSDHL	melanoma	ASSYSLAGEF	1	1	0.953333333333333
ILTGLNYEV	skin	melanoma	neoepitope	NSDHL	melanoma	ASSGGGAEAF	1	1	0.95
ILTGLNYEV	skin	melanoma	neoepitope	NSDHL	melanoma	ASSGLAGGPFGMETQY	1	1	0.956666666666667
ILTGLNYEV	skin	melanoma	neoepitope	NSDHL	melanoma	ATSRDLGGQQPQH	1	1	0.953333333333333
ILTGLNYEV	skin	melanoma	neoepitope	NSDHL	melanoma	ASSAGGDTEAF	1	1	0.95
ILTGLNYEV	skin	melanoma	neoepitope	NSDHL	melanoma	ASSLAGADNEQF	1	1	0.95
ILTGLNYEV	skin	melanoma	neoepitope	NSDHL	melanoma	ASSPRAYNEQF	1	1	0.96
ILTGLNYEV	skin	melanoma	neoepitope	NSDHL	melanoma	ASSVASGGYTDTQY	1	1	0.95
ILTGLNYEV	skin	melanoma	neoepitope	NSDHL	melanoma	ASSVGGGSSYEQY	1	1	0.943333333333333
ILTGLNYEV	skin	melanoma	neoepitope	NSDHL	melanoma	ASSPMGQSYEQY	1	1	0.946666666666667
ILTGLNYEV	skin	melanoma	neoepitope	NSDHL	melanoma	ASGAQHTEAF	1	1	0.943333333333333
ILTGLNYEV	skin	melanoma	neoepitope	NSDHL	melanoma	SARGDPNYEQY	1	1	0.953333333333333
ILTGLNYEV	skin	melanoma	neoepitope	NSDHL	melanoma	ASSVGGGHQPQH	1	1	0.95
ILTGLNYEV	skin	melanoma	neoepitope	NSDHL	melanoma	ASSTGGNTEAF	1	1	0.95
ILTGLNYEV	skin	melanoma	neoepitope	NSDHL	melanoma	ASSVDPGQSYEQY	1	1	0.943333333333333
ILTGLNYEV	skin	melanoma	neoepitope	NSDHL	melanoma	ASSGQGHPYNEQF	1	1	0.946666666666667
ILTGLNYEV	skin	melanoma	neoepitope	NSDHL	melanoma	ASSLSGVAYGYT	1	1	0.943333333333333
ILTGLNYEV	skin	melanoma	neoepitope	NSDHL	melanoma	ATSRDRGLTEAF	1	1	0.943333333333333
ILTGLNYEV	skin	melanoma	neoepitope	NSDHL	melanoma	ASNRGYNEQF	1	1	0.95
ILTGLNYEV	skin	melanoma	neoepitope	NSDHL	melanoma	ASSPSLQVAQH	1	1	0.953333333333333
ILTGLNYEV	skin	melanoma	neoepitope	NSDHL	melanoma	ASGTLNSNQPQH	1	1	0.95
ILTGLNYEV	skin	melanoma	neoepitope	NSDHL	melanoma	ASSEGQNTEAF	1	1	0.95
ILTGLNYEV	skin	melanoma	neoepitope	NSDHL	melanoma	ASSARGYDEQF	1	1	0.95
ILTGLNYEV	skin	melanoma	neoepitope	NSDHL	melanoma	ASSTGGTSGGRNTGELF	1	1	0.953333333333333
ILTGLNYEV	skin	melanoma	neoepitope	NSDHL	melanoma	ASSQDQNTEAF	1	1	0.953333333333333
ILTGLNYEV	skin	melanoma	neoepitope	NSDHL	melanoma	SATGQNYEQY	1	1	0.946666666666667
ILTGLNYEV	skin	melanoma	neoepitope	NSDHL	melanoma	ASSGQGGDEQY	1	1	0.943333333333333
ILTGLNYEV	skin	melanoma	neoepitope	NSDHL	melanoma	ASSLQASGRETQY	1	1	0.94
ILTGLNYEV	skin	melanoma	neoepitope	NSDHL	melanoma	ASSLPGGPRETQY	1	1	0.95
ILTGLNYEV	skin	melanoma	neoepitope	NSDHL	melanoma	SARLKGGGDTQY	1	1	0.943333333333333
ILTGLNYEV	skin	melanoma	neoepitope	NSDHL	melanoma	ASSQGSDEQY	1	1	0.95
ILTGLNYEV	skin	melanoma	neoepitope	NSDHL	melanoma	AISPGGEQF	1	1	0.946666666666667
ILTGLNYEV	skin	melanoma	neoepitope	NSDHL	melanoma	ASSLGGGAYEQY	1	1	0.946666666666667
ILTGLNYEV	skin	melanoma	neoepitope	NSDHL	melanoma	ASSVGSQETQY	1	1	0.946666666666667
ILTGLNYEV	skin	melanoma	neoepitope	NSDHL	melanoma	ASSPSSGGITDTQY	1	1	0.946666666666667
ILTGLNYEV	skin	melanoma	neoepitope	NSDHL	melanoma	ATSDPGTTNTGELF	1	1	0.946666666666667
ILTGLNYEV	skin	melanoma	neoepitope	NSDHL	melanoma	ASSRGGGTEAF	1	1	0.96
ILTGLNYEV	skin	melanoma	neoepitope	NSDHL	melanoma	ASSVGGDIGIGYT	1	1	0.956666666666667
ILTGLNYEV	melanoma	melanoma	neoepitope	NSDHL	melanoma	ASSEGQGRWYEQY	1	1	0.953333333333333
ILTGLNYEV	melanoma	melanoma	neoepitope	NSDHL	melanoma	ASSGFRGELF	1	1	0.946666666666667
ILTGLNYEV	melanoma	melanoma	neoepitope	NSDHL	melanoma	ASSRSRWEFYGYT	1	1	0.943333333333333
ILTGLNYEV	melanoma	melanoma	neoepitope	NSDHL	melanoma	ASSVGSTEAF	1	1	0.95
ILTGLNYEV	melanoma	melanoma	neoepitope	NSDHL	melanoma	ASSYSLAGEF	1	1	0.953333333333333
ILTGLNYEV	melanoma	melanoma	neoepitope	NSDHL	melanoma	ASSGGGAEAF	1	1	0.95
ILTGLNYEV	melanoma	melanoma	neoepitope	NSDHL	melanoma	ASSGLAGGPFGMETQY	1	1	0.956666666666667
ILTGLNYEV	melanoma	melanoma	neoepitope	NSDHL	melanoma	ATSRDLGGQQPQH	1	1	0.953333333333333
ILTGLNYEV	melanoma	melanoma	neoepitope	NSDHL	melanoma	ASSAGGDTEAF	1	1	0.95
ILTGLNYEV	melanoma	melanoma	neoepitope	NSDHL	melanoma	ASSLAGADNEQF	1	1	0.95
ILTGLNYEV	melanoma	melanoma	neoepitope	NSDHL	melanoma	ASSPRAYNEQF	1	1	0.96
ILTGLNYEV	melanoma	melanoma	neoepitope	NSDHL	melanoma	ASSVASGGYTDTQY	1	1	0.95
ILTGLNYEV	melanoma	melanoma	neoepitope	NSDHL	melanoma	ASSVGGGSSYEQY	1	1	0.943333333333333
ILTGLNYEV	melanoma	melanoma	neoepitope	NSDHL	melanoma	ASSPMGQSYEQY	1	1	0.946666666666667
ILTGLNYEV	melanoma	melanoma	neoepitope	NSDHL	melanoma	ASGAQHTEAF	1	1	0.943333333333333
ILTGLNYEV	melanoma	melanoma	neoepitope	NSDHL	melanoma	SARGDPNYEQY	1	1	0.953333333333333
ILTGLNYEV	melanoma	melanoma	neoepitope	NSDHL	melanoma	ASSVGGGHQPQH	1	1	0.95
ILTGLNYEV	melanoma	melanoma	neoepitope	NSDHL	melanoma	ASSTGGNTEAF	1	1	0.95
ILTGLNYEV	melanoma	melanoma	neoepitope	NSDHL	melanoma	ASSVDPGQSYEQY	1	1	0.943333333333333
ILTGLNYEV	melanoma	melanoma	neoepitope	NSDHL	melanoma	ASSGQGHPYNEQF	1	1	0.946666666666667
ILTGLNYEV	melanoma	melanoma	neoepitope	NSDHL	melanoma	ASSLSGVAYGYT	1	1	0.943333333333333
ILTGLNYEV	melanoma	melanoma	neoepitope	NSDHL	melanoma	ATSRDRGLTEAF	1	1	0.943333333333333
ILTGLNYEV	melanoma	melanoma	neoepitope	NSDHL	melanoma	ASNRGYNEQF	1	1	0.95
ILTGLNYEV	melanoma	melanoma	neoepitope	NSDHL	melanoma	ASSPSLQVAQH	1	1	0.953333333333333
ILTGLNYEV	melanoma	melanoma	neoepitope	NSDHL	melanoma	ASGTLNSNQPQH	1	1	0.95
ILTGLNYEV	melanoma	melanoma	neoepitope	NSDHL	melanoma	ASSEGQNTEAF	1	1	0.95
ILTGLNYEV	melanoma	melanoma	neoepitope	NSDHL	melanoma	ASSARGYDEQF	1	1	0.95
ILTGLNYEV	melanoma	melanoma	neoepitope	NSDHL	melanoma	ASSTGGTSGGRNTGELF	1	1	0.953333333333333
ILTGLNYEV	melanoma	melanoma	neoepitope	NSDHL	melanoma	ASSQDQNTEAF	1	1	0.953333333333333
ILTGLNYEV	melanoma	melanoma	neoepitope	NSDHL	melanoma	SATGQNYEQY	1	1	0.946666666666667
ILTGLNYEV	melanoma	melanoma	neoepitope	NSDHL	melanoma	ASSGQGGDEQY	1	1	0.943333333333333
ILTGLNYEV	melanoma	melanoma	neoepitope	NSDHL	melanoma	ASSLQASGRETQY	1	1	0.94
ILTGLNYEV	melanoma	melanoma	neoepitope	NSDHL	melanoma	ASSLPGGPRETQY	1	1	0.95
ILTGLNYEV	melanoma	melanoma	neoepitope	NSDHL	melanoma	SARLKGGGDTQY	1	1	0.943333333333333
ILTGLNYEV	melanoma	melanoma	neoepitope	NSDHL	melanoma	ASSQGSDEQY	1	1	0.95
ILTGLNYEV	melanoma	melanoma	neoepitope	NSDHL	melanoma	AISPGGEQF	1	1	0.946666666666667
ILTGLNYEV	melanoma	melanoma	neoepitope	NSDHL	melanoma	ASSLGGGAYEQY	1	1	0.946666666666667
ILTGLNYEV	melanoma	melanoma	neoepitope	NSDHL	melanoma	ASSVGSQETQY	1	1	0.946666666666667
ILTGLNYEV	melanoma	melanoma	neoepitope	NSDHL	melanoma	ASSPSSGGITDTQY	1	1	0.946666666666667
ILTGLNYEV	melanoma	melanoma	neoepitope	NSDHL	melanoma	ATSDPGTTNTGELF	1	1	0.946666666666667
ILTGLNYEV	melanoma	melanoma	neoepitope	NSDHL	melanoma	ASSRGGGTEAF	1	1	0.96
ILTGLNYEV	melanoma	melanoma	neoepitope	NSDHL	melanoma	ASSVGGDIGIGYT	1	1	0.956666666666667
IMDQVPFSV	melanoma	melanoma	neoepitope	gp100	melanoma	SARDLGNYGYT	0	0	0.03
IMDQVPFSV	melanoma	melanoma	neoepitope	gp100	melanoma	SARPPYGDYGYT	0	0	0.0333333333333333
IMDQVPFSV	melanoma	melanoma	neoepitope	gp100	melanoma	ASSYLNEQF	0	0	0.05
IMDQVPFSV	melanoma	melanoma	neoepitope	gp100	melanoma	ASNGLVRNEQF	0	0	0.313333333333333
IMDQVPFSV	melanoma	melanoma	neoepitope	gp100	melanoma	ASSLASAGTDTQY	0	0	0.0133333333333333
IMDQVPFSV	melanoma	melanoma	neoepitope	gp100	melanoma	ASDLGTGLAGLNEQF	0	0	0.0666666666666667
IMDQVPFSV	melanoma	melanoma	neoepitope	gp100	melanoma	ASSSGQVYEQY	0	0	0.04
IMDQVPFSV	melanoma	melanoma	neoepitope	gp100	melanoma	ASSSDGGGYGYT	0	0	0.00666666666666667
IMDQVPFSV	melanoma	melanoma	neoepitope	gp100	melanoma	ASSQVRTSGRGQRGYGYT	0	0	0.0333333333333333
IMDQVPFSV	melanoma	melanoma	neoepitope	gp100	melanoma	ASSISGSNTEAF	0	0	0.173333333333333
IMDQVPFSV	melanoma	melanoma	neoepitope	gp100	melanoma	ASSFSVSGQPQH	0	0	0.0633333333333333
IMDQVPFSV	melanoma	melanoma	neoepitope	gp100	melanoma	ASSQPNRGYLFNYGYT	0	0	0.01
IMDQVPFSV	melanoma	melanoma	neoepitope	gp100	melanoma	ASNGGREQY	0	0	0.01
IMDQVPFSV	melanoma	melanoma	neoepitope	gp100	melanoma	SARDGRDYGYT	0	0	0.02
IMDQVPFSV	melanoma	melanoma	neoepitope	gp100	melanoma	ATGPNTNQPQH	0	0	0.0166666666666667
IMDQVPFSV	melanoma	melanoma	neoepitope	gp100	melanoma	ASNTGDSNQPQH	0	0	0.0233333333333333
IMDQVPFSV	melanoma	melanoma	neoepitope	gp100	melanoma	SAPTAGPSYEQY	0	0	0.0766666666666667
IMDQVPFSV	melanoma	melanoma	neoepitope	gp100	melanoma	ASSQAKRDLNTGELF	0	0	0.0133333333333333
IMDQVPFSV	melanoma	melanoma	neoepitope	gp100	melanoma	ASSYGGQADYGYT	0	0	0.24
IMDQVPFSV	melanoma	melanoma	neoepitope	gp100	melanoma	ASSLGRDYSNQPQH	0	0	0.01
IMDQVPFSV	melanoma	melanoma	neoepitope	gp100	melanoma	SARGPGTGDGGYT	0	0	0.0533333333333333
IMDQVPFSV	melanoma	melanoma	neoepitope	gp100	melanoma	ASRPDLGYSNQPQH	0	0	0.0366666666666667
IMDQVPFSV	melanoma	melanoma	neoepitope	gp100	melanoma	ASSSGTMYTGELF	0	0	0.01
IMDQVPFSV	melanoma	melanoma	neoepitope	gp100	melanoma	ASSSRGGGYEQY	0	0	0.0333333333333333
IMDQVPFSV	melanoma	melanoma	neoepitope	gp100	melanoma	ASSQDPGSSYGYT	0	0	0.196666666666667
IMDQVPFSV	melanoma	melanoma	neoepitope	gp100	melanoma	ASSNQRQGPETDTQY	0	0	0.00666666666666667
IMDQVPFSV	melanoma	melanoma	neoepitope	gp100	melanoma	ASSVVGYTDTQY	0	0	0.0333333333333333
IMDQVPFSV	melanoma	melanoma	neoepitope	gp100	melanoma	SASDPDNEQF	0	0	0.00666666666666667
IMDQVPFSV	melanoma	melanoma	neoepitope	gp100	melanoma	ASSFGLGYEQY	0	0	0.223333333333333
IMDQVPFSV	melanoma	melanoma	neoepitope	gp100	melanoma	ASSPNPTQGTSGNTIY	0	0	0.0366666666666667
IMDQVPFSV	melanoma	melanoma	neoepitope	gp100	melanoma	ASSLAGGGYEKLF	0	0	0.03
IMDQVPFSV	melanoma	melanoma	neoepitope	gp100	melanoma	ASSVRSTYEQY	0	0	0.00333333333333333
IMDQVPFSV	melanoma	melanoma	neoepitope	gp100	melanoma	ASSFGAGGPEQY	0	0	0.0333333333333333
IMDQVPFSV	melanoma	melanoma	neoepitope	gp100	melanoma	SDRPSGITNEQF	0	0	0.143333333333333
IMDQVPFSV	melanoma	melanoma	neoepitope	gp100	melanoma	ASSLGTGFTEAF	0	0	0.0933333333333333
IMDQVPFSV	melanoma	melanoma	neoepitope	gp100	melanoma	ASSYIPYEQY	0	0	0.0933333333333333
IMDQVPFSV	melanoma	melanoma	neoepitope	gp100	melanoma	ASSYGLAQQETQY	0	0	0.09
IMDQVPFSV	melanoma	melanoma	neoepitope	gp100	melanoma	ATGGPWADTQY	0	0	0.06
IMDQVPFSV	melanoma	melanoma	neoepitope	gp100	melanoma	ASSSAGSSYNEQF	0	0	0.05
IMDQVPFSV	melanoma	melanoma	neoepitope	gp100	melanoma	AISEPKTSASGNNEQF	0	0	0.0166666666666667
IMDQVPFSV	melanoma	melanoma	neoepitope	gp100	melanoma	ASSYLGDRVSDTQY	0	0	0.00666666666666667
IMDQVPFSV	melanoma	melanoma	neoepitope	gp100	melanoma	ASSQGPALRDEQY	0	0	0.0733333333333333
IMDQVPFSV	melanoma	melanoma	neoepitope	gp100	melanoma	ASSTHRLGTSGGPPDTQY	0	0	0.02
IMDQVPFSV	melanoma	melanoma	neoepitope	gp100	melanoma	ASSEFAGGYEQY	0	0	0.0333333333333333
IMDQVPFSV	melanoma	melanoma	neoepitope	gp100	melanoma	ASSFRRRRDRKAF	0	0	0.01
IMDQVPFSV	melanoma	melanoma	neoepitope	gp100	melanoma	ASTPTSGREDEQF	0	0	0.00333333333333333
IMDQVPFSV	melanoma	melanoma	neoepitope	gp100	melanoma	ASSFGSEAF	0	0	0.0366666666666667
IMDQVPFSV	melanoma	melanoma	neoepitope	gp100	melanoma	ASSTSDRGLPSNQPQH	0	0	0.0133333333333333
IMDQVPFSV	melanoma	melanoma	neoepitope	gp100	melanoma	ASSALANGDEQY	0	0	0.02
IMDQVPFSV	melanoma	melanoma	neoepitope	gp100	melanoma	ASSLFSLGSHDRYEQY	0	0	0.02
IMDQVPFSV	melanoma	melanoma	neoepitope	gp100	melanoma	ASGNKDIHNEQF	0	0	0.0366666666666667
IMDQVPFSV	melanoma	melanoma	neoepitope	gp100	melanoma	ASSLGSGWEAF	0	0	0.14
IMDQVPFSV	melanoma	melanoma	neoepitope	gp100	melanoma	ASSLGTGFRGELF	0	0	0.09
IMDQVPFSV	melanoma	melanoma	neoepitope	gp100	melanoma	ASSFGILTGVFYGYT	0	0	0.146666666666667
IMDQVPFSV	melanoma	melanoma	neoepitope	gp100	melanoma	ASSEEGPPWEQY	0	0	0.06
IMDQVPFSV	melanoma	melanoma	neoepitope	gp100	melanoma	SARDGGGTNYNEQF	0	0	0.00666666666666667
IMDQVPFSV	melanoma	melanoma	neoepitope	gp100	melanoma	ASSLWDSSYNEQF	0	0	0.0133333333333333
IMDQVPFSV	melanoma	melanoma	neoepitope	gp100	melanoma	ASSQVQARGTDTQY	0	0	0.00666666666666667
IMDQVPFSV	melanoma	melanoma	neoepitope	gp100	melanoma	ASSVPGLRGYT	0	0	0.08
IMDQVPFSV	melanoma	melanoma	neoepitope	gp100	melanoma	ASSWGDSYNEQF	0	0	0.02
IMDQVPFSV	melanoma	melanoma	neoepitope	gp100	melanoma	ASRPTLSSYNEQF	0	0	0.0933333333333333
IMDQVPFSV	melanoma	melanoma	neoepitope	gp100	melanoma	ASSDMDLDYGYT	0	0	0.02
IMDQVPFSV	melanoma	melanoma	neoepitope	gp100	melanoma	ASSITGGDYNEQF	0	0	0.03
IMDQVPFSV	melanoma	melanoma	neoepitope	gp100	melanoma	AISESQGGTGNTIY	0	0	0.01
IMDQVPFSV	melanoma	melanoma	neoepitope	gp100	melanoma	ASSFAFRPNEQF	0	0	0.0133333333333333
IMDQVPFSV	melanoma	melanoma	neoepitope	gp100	melanoma	SARGDRGGSSYNEQF	0	0	0.01
IMDQVPFSV	melanoma	melanoma	neoepitope	gp100	melanoma	ASSLGTSGMGEQY	0	0	0.01
IMDQVPFSV	melanoma	melanoma	neoepitope	gp100	melanoma	ASTQVLAGLLNEQF	0	0	0.06
IMDQVPFSV	melanoma	melanoma	neoepitope	gp100	melanoma	ASSSLSGSFAYNEQF	0	0	0.0633333333333333
IMDQVPFSV	melanoma	melanoma	neoepitope	gp100	melanoma	ASSQDREPYNSPLH	0	0	0.02
IMDQVPFSV	melanoma	melanoma	neoepitope	gp100	melanoma	ASSGQGHTDTQY	0	0	0.04
IMDQVPFSV	melanoma	melanoma	neoepitope	gp100	melanoma	SARDEAWASASYEQY	0	0	0.0266666666666667
IMDQVPFSV	melanoma	melanoma	neoepitope	gp100	melanoma	ASSPTGFLGSPLH	0	0	0.03
IMDQVPFSV	melanoma	melanoma	neoepitope	gp100	melanoma	ASSLSSGRRDTQY	0	0	0.00333333333333333
IMDQVPFSV	melanoma	melanoma	neoepitope	gp100	melanoma	ASTLGGGAYGYT	0	0	0.06
IMDQVPFSV	melanoma	melanoma	neoepitope	gp100	melanoma	ASTTGGSDTQY	0	0	0.0233333333333333
IMDQVPFSV	melanoma	melanoma	neoepitope	gp100	melanoma	ASSLGGANTGELF	0	0	0.0133333333333333
IMDQVPFSV	melanoma	melanoma	neoepitope	gp100	melanoma	ASSIVAILGTDTQY	0	0	0.103333333333333
IMDQVPFSV	melanoma	melanoma	neoepitope	gp100	melanoma	SAISRDNYNEQF	0	0	0.03
IMDQVPFSV	melanoma	melanoma	neoepitope	gp100	melanoma	ASSFMSTDTQY	0	0	0.01
IMDQVPFSV	melanoma	melanoma	neoepitope	gp100	melanoma	ASSLNTGRKETQY	0	0	0.01
IMDQVPFSV	melanoma	melanoma	neoepitope	gp100	melanoma	ASSYAGTTEAF	0	0	0.03
IMDQVPFSV	melanoma	melanoma	neoepitope	gp100	melanoma	ASSTSGGGEQF	0	0	0.0366666666666667
IMDQVPFSV	melanoma	melanoma	neoepitope	gp100	melanoma	ASSLPGGGDGYT	0	0	0.0166666666666667
IMDQVPFSV	melanoma	melanoma	neoepitope	gp100	melanoma	ASSPTVTGRYVNEQF	0	0	0.0466666666666667
IMDQVPFSV	melanoma	melanoma	neoepitope	gp100	melanoma	ASTNFGLAATGELF	0	0	0.02
IMDQVPFSV	melanoma	melanoma	neoepitope	gp100	melanoma	ASSTQGGDSYNEQF	0	0	0.0366666666666667
IMDQVPFSV	melanoma	melanoma	neoepitope	gp100	melanoma	ASSRAGPEDTQY	0	0	0.0366666666666667
IMDQVPFSV	melanoma	melanoma	neoepitope	gp100	melanoma	ASSLWEGRSYNEQF	0	0	0.0166666666666667
IMDQVPFSV	melanoma	melanoma	neoepitope	gp100	melanoma	ASSLRGPNQPQH	0	0	0.00333333333333333
IMDQVPFSV	melanoma	melanoma	neoepitope	gp100	melanoma	ASSVLYETDTQY	0	0	0.11
IMDQVPFSV	melanoma	melanoma	neoepitope	gp100	melanoma	SARNRFGGGFDTQY	0	0	0.0233333333333333
IMDQVPFSV	melanoma	melanoma	neoepitope	gp100	melanoma	ASSRGGGRVNTEAF	0	0	0.01
IMDQVPFSV	melanoma	melanoma	neoepitope	gp100	melanoma	ASSLIAGGGDTQY	0	0	0.00666666666666667
IMDQVPFSV	melanoma	melanoma	neoepitope	gp100	melanoma	ASSQDPSGSEQY	0	0	0.08
IMDQVPFSV	melanoma	melanoma	neoepitope	gp100	melanoma	ASGVADEQF	0	0	0.0133333333333333
IMDQVPFSV	melanoma	melanoma	neoepitope	gp100	melanoma	ASTMTGTYTDTQY	0	0	0.01
IMDQVPFSV	melanoma	melanoma	neoepitope	gp100	melanoma	ASSTYATGELF	0	0	0.04
IMDQVPFSV	melanoma	melanoma	neoepitope	gp100	melanoma	ASSFSRRYQETQY	0	0	0.00333333333333333
IMDQVPFSV	melanoma	melanoma	neoepitope	gp100	melanoma	ASSHPGQAITGELF	0	0	0.0233333333333333
IMDQVPFSV	melanoma	melanoma	neoepitope	gp100	melanoma	ASSLAAGTSWVADTQY	0	0	0.0466666666666667
IMDQVPFSV	melanoma	melanoma	neoepitope	gp100	melanoma	ASGLVLGTGFNQPQH	0	0	0.0933333333333333
IMDQVPFSV	melanoma	melanoma	neoepitope	gp100	melanoma	ASSPTSGGQETQY	0	0	0.01
IMDQVPFSV	melanoma	melanoma	neoepitope	gp100	melanoma	SASKGTVYLEETQY	0	0	0.0266666666666667
IMDQVPFSV	melanoma	melanoma	neoepitope	gp100	melanoma	ASSILWAGGKETQY	0	0	0.0833333333333333
IMDQVPFSV	melanoma	melanoma	neoepitope	gp100	melanoma	ASGLKVYEQY	0	0	0.08
IMDQVPFSV	melanoma	melanoma	neoepitope	gp100	melanoma	ASSFGLAGGGEQF	0	0	0.0466666666666667
IMDQVPFSV	melanoma	melanoma	neoepitope	gp100	melanoma	ASSVFAELNTEAF	0	0	0.0166666666666667
IMDQVPFSV	melanoma	melanoma	neoepitope	gp100	melanoma	ASSASRGVSPQETQY	0	0	0.02
IMDQVPFSV	melanoma	melanoma	neoepitope	gp100	melanoma	ASSLQMSDQPQH	0	0	0.03
IMDQVPFSV	melanoma	melanoma	neoepitope	gp100	melanoma	ASSPLWQGKRNEQF	0	0	0.0533333333333333
IMDQVPFSV	melanoma	melanoma	neoepitope	gp100	melanoma	ASSYYRENTGELF	0	0	0.0133333333333333
IMDQVPFSV	melanoma	melanoma	neoepitope	gp100	melanoma	ASRPRLAGDTQY	0	0	0.103333333333333
IMDQVPFSV	melanoma	melanoma	neoepitope	gp100	melanoma	SARDVGGGDENEQY	0	0	0.0133333333333333
IMDQVPFSV	melanoma	melanoma	neoepitope	gp100	melanoma	ASSPTQGGMNTEAF	0	0	0.0133333333333333
IMDQVPFSV	melanoma	melanoma	neoepitope	gp100	melanoma	ASRSQGSTEAF	0	0	0.03
IMDQVPFSV	melanoma	melanoma	neoepitope	gp100	melanoma	ASGGAIDTEAF	0	0	0.173333333333333
IMDQVPFSV	melanoma	melanoma	neoepitope	gp100	melanoma	ASSAGGRDLDTQY	0	0	0.0133333333333333
IMDQVPFSV	melanoma	melanoma	neoepitope	gp100	melanoma	ASSMGTGLKAF	0	0	0.173333333333333
IMDQVPFSV	melanoma	melanoma	neoepitope	gp100	melanoma	ASSPNGGSGANVLT	0	0	0.0566666666666667
IMDQVPFSV	melanoma	melanoma	neoepitope	gp100	melanoma	ASSFGQGENYGYT	0	0	0.333333333333333
IMDQVPFSV	melanoma	melanoma	neoepitope	gp100	melanoma	ASSPMWGNTGELF	0	0	0.0566666666666667
IMDQVPFSV	melanoma	melanoma	neoepitope	gp100	melanoma	ASSHAGGQANTEAF	0	0	0.01
IMDQVPFSV	melanoma	melanoma	neoepitope	gp100	melanoma	ASSTSGGVDEQY	0	0	0.0766666666666667
IMDQVPFSV	melanoma	melanoma	neoepitope	gp100	melanoma	ASSEEGGTQETQY	0	0	0
IMDQVPFSV	melanoma	melanoma	neoepitope	gp100	melanoma	ASSQGTSAPGQETQY	0	0	0.0466666666666667
IMDQVPFSV	melanoma	melanoma	neoepitope	gp100	melanoma	ASGTGVGGYT	0	0	0.00666666666666667
IMDQVPFSV	melanoma	melanoma	neoepitope	gp100	melanoma	SAREAPQGNTEAF	0	0	0.0233333333333333
IMDQVPFSV	melanoma	melanoma	neoepitope	gp100	melanoma	ASSFGQGIIGELF	0	0	0.143333333333333
IMDQVPFSV	melanoma	melanoma	neoepitope	gp100	melanoma	ASSTPTGDGELF	0	0	0.0666666666666667
IMDQVPFSV	melanoma	melanoma	neoepitope	gp100	melanoma	SARDETRLSSGANVLT	0	0	0.0266666666666667
IMDQVPFSV	melanoma	melanoma	neoepitope	gp100	melanoma	ASSLVVNTDTQY	0	0	0.0433333333333333
IMDQVPFSV	melanoma	melanoma	neoepitope	gp100	melanoma	ASSLASPGHGTDTQY	0	0	0.0166666666666667
IMDQVPFSV	melanoma	melanoma	neoepitope	gp100	melanoma	ASSLISGTDTQY	0	0	0.1
IMDQVPFSV	melanoma	melanoma	neoepitope	gp100	melanoma	AIRAGLAGGFSRNEQF	0	0	0.0533333333333333
IMDQVPFSV	melanoma	melanoma	neoepitope	gp100	melanoma	ASSVKTSGSGDEQF	0	0	0.00333333333333333
IMDQVPFSV	melanoma	melanoma	neoepitope	gp100	melanoma	ASSISGGAGSEAF	0	0	0.0566666666666667
IMDQVPFSV	melanoma	melanoma	neoepitope	gp100	melanoma	ASSGTWGYT	0	0	0.0633333333333333
IMDQVPFSV	melanoma	melanoma	neoepitope	gp100	melanoma	ASSLYGSTPENQETQY	0	0	0.03
IMDQVPFSV	melanoma	melanoma	neoepitope	gp100	melanoma	ASSDLGVYEQY	0	0	0.0933333333333333
IMDQVPFSV	melanoma	melanoma	neoepitope	gp100	melanoma	ASSFSLQETQY	0	0	0.16
IMDQVPFSV	melanoma	melanoma	neoepitope	gp100	melanoma	AAGRGSVDTQY	0	0	0.0266666666666667
IMDQVPFSV	melanoma	melanoma	neoepitope	gp100	melanoma	ASSQDKVRGLASGKTDTQY	0	0	0.0266666666666667
IMDQVPFSV	melanoma	melanoma	neoepitope	gp100	melanoma	ASSLPGWNGYT	0	0	0.0733333333333333
IMDQVPFSV	melanoma	melanoma	neoepitope	gp100	melanoma	ATSRVSYSNQPQH	0	0	0.01
IMDQVPFSV	melanoma	melanoma	neoepitope	gp100	melanoma	ASSIQGPTEAF	0	0	0.153333333333333
IMDQVPFSV	melanoma	melanoma	neoepitope	gp100	melanoma	ASSLYEGNYGYT	0	0	0.03
IMDQVPFSV	melanoma	melanoma	neoepitope	gp100	melanoma	ASSEYWARDRGRGETEAF	0	0	0.05
IMDQVPFSV	melanoma	melanoma	neoepitope	gp100	melanoma	ASSQDLNSPGYT	0	0	0.12
IMDQVPFSV	melanoma	melanoma	neoepitope	gp100	melanoma	SARVAGENSPLH	0	0	0.0133333333333333
IMDQVPFSV	melanoma	melanoma	neoepitope	gp100	melanoma	ASSPPGSRTDTQY	0	0	0.0133333333333333
IMDQVPFSV	melanoma	melanoma	neoepitope	gp100	melanoma	SAEGIPGTGPHSYT	0	0	0.05
IMDQVPFSV	melanoma	melanoma	neoepitope	gp100	melanoma	SARDRTSGGVAKNIQY	0	0	0.02
IMDQVPFSV	melanoma	melanoma	neoepitope	gp100	melanoma	AISESGWYDSYGYT	0	0	0.0133333333333333
IMDQVPFSV	melanoma	melanoma	neoepitope	gp100	melanoma	SASSKEASNEKLF	0	0	0.0266666666666667
IMDQVPFSV	melanoma	melanoma	neoepitope	gp100	melanoma	ATSFGGATNEKLF	0	0	0.01
IMDQVPFSV	melanoma	melanoma	neoepitope	gp100	melanoma	ASSVTLAGSNTEAF	0	0	0.06
IMDQVPFSV	melanoma	melanoma	neoepitope	gp100	melanoma	SARDPPRGSRGGYT	0	0	0.03
IMDQVPFSV	melanoma	melanoma	neoepitope	gp100	melanoma	ASSVAFEGMGSYNEQF	0	0	0.03
IMDQVPFSV	melanoma	melanoma	neoepitope	gp100	melanoma	ASSQESGSGANVLT	0	0	0.0366666666666667
IMDQVPFSV	melanoma	melanoma	neoepitope	gp100	melanoma	ASSPPSGGALNIQY	0	0	0.02
IMDQVPFSV	melanoma	melanoma	neoepitope	gp100	melanoma	ASNRGGTGELF	0	0	0.02
IMDQVPFSV	melanoma	melanoma	neoepitope	gp100	melanoma	ASSLTDSYEQY	0	0	0.0166666666666667
IMDQVPFSV	melanoma	melanoma	neoepitope	gp100	melanoma	ASSFGTGHTEAF	0	0	0.02
IMDQVPFSV	melanoma	melanoma	neoepitope	gp100	melanoma	ASGLNMDRGVSEAF	0	0	0.0333333333333333
IMDQVPFSV	melanoma	melanoma	neoepitope	gp100	melanoma	ASSYWRTSGRKYNEQF	0	0	0.06
IMDQVPFSV	melanoma	melanoma	neoepitope	gp100	melanoma	ASSLWATGGHYEQY	0	0	0.00666666666666667
IMDQVPFSV	melanoma	melanoma	neoepitope	gp100	melanoma	AIRSEDRVSAFSPLH	0	0	0.0233333333333333
IMDQVPFSV	melanoma	melanoma	neoepitope	gp100	melanoma	ASSSHIGQMNYEQY	0	0	0.0433333333333333
IMDQVPFSV	melanoma	melanoma	neoepitope	gp100	melanoma	ASSPASGIGHEQY	0	0	0.0966666666666667
IMDQVPFSV	melanoma	melanoma	neoepitope	gp100	melanoma	SAKIGGAVTEAF	0	0	0.0866666666666667
IMDQVPFSV	melanoma	melanoma	neoepitope	gp100	melanoma	ASGPQGAYEQY	0	0	0.02
IMDQVPFSV	melanoma	melanoma	neoepitope	gp100	melanoma	SAQWGDYEQY	0	0	0.103333333333333
IMDQVPFSV	melanoma	melanoma	neoepitope	gp100	melanoma	ASSIVGAWNTEAF	0	0	0.0733333333333333
IMDQVPFSV	melanoma	melanoma	neoepitope	gp100	melanoma	ASSAGERGRSYNEQF	0	0	0
IMDQVPFSV	melanoma	melanoma	neoepitope	gp100	melanoma	ASSFATGGMGDGTDTQY	0	0	0.0366666666666667
IMDQVPFSV	melanoma	melanoma	neoepitope	gp100	melanoma	ASSLAGAKNTGELF	0	0	0.0233333333333333
IMDQVPFSV	melanoma	melanoma	neoepitope	gp100	melanoma	ASSSRGYPYEQY	0	0	0.05
IMDQVPFSV	melanoma	melanoma	neoepitope	gp100	melanoma	ASSTQAGGVTDTQY	0	0	0.00333333333333333
IMDQVPFSV	melanoma	melanoma	neoepitope	gp100	melanoma	ASSWGTIDTQY	0	0	0.0233333333333333
IMDQVPFSV	melanoma	melanoma	neoepitope	gp100	melanoma	ASSPLGGETQY	0	0	0.0633333333333333
IMDQVPFSV	melanoma	melanoma	neoepitope	gp100	melanoma	ASSPDQGDYGYT	0	0	0.0266666666666667
IMDQVPFSV	melanoma	melanoma	neoepitope	gp100	melanoma	ASTAPGTSEHEQY	0	0	0.00666666666666667
IMDQVPFSV	melanoma	melanoma	neoepitope	gp100	melanoma	AIWVGGTYTGELF	0	0	0.0866666666666667
IMDQVPFSV	melanoma	melanoma	neoepitope	gp100	melanoma	ASRPWTSGGVEDTQY	0	0	0.04
IMDQVPFSV	melanoma	melanoma	neoepitope	gp100	melanoma	ASSLFGGGPILTGELF	0	0	0.07
IMDQVPFSV	melanoma	melanoma	neoepitope	gp100	melanoma	ASSLEGQGGDTQY	0	0	0
IMDQVPFSV	melanoma	melanoma	neoepitope	gp100	melanoma	ASSPPRINNEQF	0	0	0.04
IMDQVPFSV	melanoma	melanoma	neoepitope	gp100	melanoma	ASSGTSPLH	0	0	0.0233333333333333
IMDQVPFSV	melanoma	melanoma	neoepitope	gp100	melanoma	ASSALTSVSTDTQY	0	0	0.0233333333333333
IMDQVPFSV	melanoma	melanoma	neoepitope	gp100	melanoma	ASSYLTNYGYT	0	0	0.0866666666666667
IMDQVPFSV	melanoma	melanoma	neoepitope	gp100	melanoma	ASSPGGLAGADTQY	0	0	0.01
IMDQVPFSV	melanoma	melanoma	neoepitope	gp100	melanoma	ASSPNPGFGEKEAF	0	0	0.0633333333333333
IMDQVPFSV	melanoma	melanoma	neoepitope	gp100	melanoma	ASSLEGSDTQY	0	0	0.0133333333333333
IMDQVPFSV	melanoma	melanoma	neoepitope	gp100	melanoma	ASSQDGTANTGELF	0	0	0.0133333333333333
IMDQVPFSV	melanoma	melanoma	neoepitope	gp100	melanoma	ASSRDRVWEKLF	0	0	0.06
IMDQVPFSV	melanoma	melanoma	neoepitope	gp100	melanoma	ASSGTSVSSYNEQF	0	0	0.0166666666666667
IMDQVPFSV	melanoma	melanoma	neoepitope	gp100	melanoma	ASSVAKGRTGAAQSTDTQY	0	0	0.0133333333333333
IMDQVPFSV	melanoma	melanoma	neoepitope	gp100	melanoma	ASSLYNSGAGTTGYT	0	0	0.0133333333333333
IMDQVPFSV	melanoma	melanoma	neoepitope	gp100	melanoma	ASSLGVRSDGNTIY	0	0	0.0266666666666667
IMDQVPFSV	melanoma	melanoma	neoepitope	gp100	melanoma	ASSPTGVGYEQY	0	0	0.14
IMDQVPFSV	melanoma	melanoma	neoepitope	gp100	melanoma	ASSFRREINEQF	0	0	0.153333333333333
IMDQVPFSV	melanoma	melanoma	neoepitope	gp100	melanoma	ASSEDGSSYNEQF	0	0	0.03
IMDQVPFSV	melanoma	melanoma	neoepitope	gp100	melanoma	ASSLTGGQPQH	0	0	0.0333333333333333
IMDQVPFSV	melanoma	melanoma	neoepitope	gp100	melanoma	ASSDHRWGNTGELF	0	0	0.01
IMDQVPFSV	melanoma	melanoma	neoepitope	gp100	melanoma	ASSRTGSYEQY	0	0	0.0266666666666667
IMDQVPFSV	melanoma	melanoma	neoepitope	gp100	melanoma	ASSLQDLSTDTQY	0	0	0.00666666666666667
IMDQVPFSV	melanoma	melanoma	neoepitope	gp100	melanoma	ASSVSLNTEAF	0	0	0.23
IMDQVPFSV	melanoma	melanoma	neoepitope	gp100	melanoma	ASSALSPSSYNEQF	0	0	0.01
IMDQVPFSV	melanoma	melanoma	neoepitope	gp100	melanoma	ASSLARGDRERQPQH	0	0	0.03
IMDQVPFSV	melanoma	melanoma	neoepitope	gp100	melanoma	ASSQDLEFLRVETQY	0	0	0.106666666666667
IMDQVPFSV	melanoma	melanoma	neoepitope	gp100	melanoma	ASSTWDRGETQY	0	0	0.01
IMDQVPFSV	melanoma	melanoma	neoepitope	gp100	melanoma	ASSGSRWDYGYT	0	0	0.03
IMDQVPFSV	melanoma	melanoma	neoepitope	gp100	melanoma	ASSQDRGVGTEAF	0	0	0.00333333333333333
IMDQVPFSV	melanoma	melanoma	neoepitope	gp100	melanoma	ASSDRQEANTGELF	0	0	0.01
IMDQVPFSV	melanoma	melanoma	neoepitope	gp100	melanoma	ASSPFWGQGDYNEQF	0	0	0.0433333333333333
IMDQVPFSV	melanoma	melanoma	neoepitope	gp100	melanoma	ASSGTSGVYNEQF	0	0	0.01
IMDQVPFSV	melanoma	melanoma	neoepitope	gp100	melanoma	ASTAGGGETQY	0	0	0
IMDQVPFSV	melanoma	melanoma	neoepitope	gp100	melanoma	ASSLEGQGGSPLH	0	0	0.0233333333333333
IMDQVPFSV	melanoma	melanoma	neoepitope	gp100	melanoma	ASSFGGILADTQY	0	0	0.0466666666666667
IMDQVPFSV	melanoma	melanoma	neoepitope	gp100	melanoma	ASSRLAGEYNEQF	0	0	0.0133333333333333
IMDQVPFSV	melanoma	melanoma	neoepitope	gp100	melanoma	ASSPPDPAGDY	0	0	0.0233333333333333
IMDQVPFSV	melanoma	melanoma	neoepitope	gp100	melanoma	ASSQDWTEAF	0	0	0.0266666666666667
IMDQVPFSV	melanoma	melanoma	neoepitope	gp100	melanoma	ASSLWGPRTYEQY	0	0	0.04
IMDQVPFSV	melanoma	melanoma	neoepitope	gp100	melanoma	ASSQDRGGTYNEQF	0	0	0
IMDQVPFSV	melanoma	melanoma	neoepitope	gp100	melanoma	ASSYHRESNYGYT	0	0	0.14
IMDQVPFSV	melanoma	melanoma	neoepitope	gp100	melanoma	ATSREFQGAQPQH	0	0	0.0133333333333333
IMDQVPFSV	melanoma	melanoma	neoepitope	gp100	melanoma	ASSPTLREQF	0	0	0.186666666666667
IMDQVPFSV	melanoma	melanoma	neoepitope	gp100	melanoma	ASSSEGSRYNEQF	0	0	0.03
IMDQVPFSV	melanoma	melanoma	neoepitope	gp100	melanoma	ASSHLAGGPVDTQY	0	0	0.0266666666666667
IMDQVPFSV	melanoma	melanoma	neoepitope	gp100	melanoma	SAEGAYEETQY	0	0	0.02
IMDQVPFSV	melanoma	melanoma	neoepitope	gp100	melanoma	ASSLYMTDYNEQF	0	0	0.00666666666666667
IMDQVPFSV	melanoma	melanoma	neoepitope	gp100	melanoma	ASSAIGGTDTQY	0	0	0.0433333333333333
IMDQVPFSV	melanoma	melanoma	neoepitope	gp100	melanoma	ASILRASDTQY	0	0	0.0166666666666667
IMDQVPFSV	melanoma	melanoma	neoepitope	gp100	melanoma	SARLAASSYEQY	0	0	0.16
IMDQVPFSV	melanoma	melanoma	neoepitope	gp100	melanoma	ASSSRQSSTDTQY	0	0	0.00666666666666667
IMDQVPFSV	melanoma	melanoma	neoepitope	gp100	melanoma	ASSIVGAQPQH	0	0	0.0533333333333333
IMDQVPFSV	melanoma	melanoma	neoepitope	gp100	melanoma	ASSWSGGGSYEQY	0	0	0.0166666666666667
IMDQVPFSV	melanoma	melanoma	neoepitope	gp100	melanoma	ASSLAGTGGSNEQF	0	0	0.00666666666666667
IMDQVPFSV	melanoma	melanoma	neoepitope	gp100	melanoma	ASSFGNEQF	0	0	0.0166666666666667
IMDQVPFSV	melanoma	melanoma	neoepitope	gp100	melanoma	ASSLGGTDSNQPQH	0	0	0.0133333333333333
IMDQVPFSV	melanoma	melanoma	neoepitope	gp100	melanoma	ATSDLVANQPQH	0	0	0.0766666666666667
IMDQVPFSV	melanoma	melanoma	neoepitope	gp100	melanoma	ASSSGGRDFGTQY	0	0	0.0166666666666667
IMDQVPFSV	melanoma	melanoma	neoepitope	gp100	melanoma	ASSRPSTGENYGYT	0	0	0.00333333333333333
IMDQVPFSV	melanoma	melanoma	neoepitope	gp100	melanoma	ASSFGTGATYEQY	0	0	0.0333333333333333
IMDQVPFSV	melanoma	melanoma	neoepitope	gp100	melanoma	ASSRQNTEAF	0	0	0
IMDQVPFSV	melanoma	melanoma	neoepitope	gp100	melanoma	ASSFGGTGYEQY	0	0	0.07
IMDQVPFSV	melanoma	melanoma	neoepitope	gp100	melanoma	ASGRSGFETQY	0	0	0.00666666666666667
IMDQVPFSV	melanoma	melanoma	neoepitope	gp100	melanoma	ASSYSGNQPYEQY	0	0	0.0233333333333333
IMDQVPFSV	melanoma	melanoma	neoepitope	gp100	melanoma	ASSEDREGAGELF	0	0	0.00333333333333333
IMDQVPFSV	melanoma	melanoma	neoepitope	gp100	melanoma	SVDDGNSGANVLT	0	0	0.02
IMDQVPFSV	melanoma	melanoma	neoepitope	gp100	melanoma	ASSVISGGEQY	0	0	0.0766666666666667
IMDQVPFSV	melanoma	melanoma	neoepitope	gp100	melanoma	ASSATGTGSGNTIY	0	0	0
IMDQVPFSV	melanoma	melanoma	neoepitope	gp100	melanoma	ASSVRPQETQY	0	0	0.03
IMDQVPFSV	melanoma	melanoma	neoepitope	gp100	melanoma	ASTLAVFNQPQH	0	0	0.0333333333333333
IMDQVPFSV	melanoma	melanoma	neoepitope	gp100	melanoma	SAIRGLAGTNTGELF	0	0	0.0266666666666667
IMDQVPFSV	melanoma	melanoma	neoepitope	gp100	melanoma	ASSVENSVYGYT	0	0	0.05
IMDQVPFSV	melanoma	melanoma	neoepitope	gp100	melanoma	ASSVGGRGELF	0	0	0.0166666666666667
IMDQVPFSV	melanoma	melanoma	neoepitope	gp100	melanoma	ASSQGRGGTEAF	0	0	0.00333333333333333
IMDQVPFSV	melanoma	melanoma	neoepitope	gp100	melanoma	ASGLFLSGTATEYSNQPQH	0	0	0.0433333333333333
IMDQVPFSV	melanoma	melanoma	neoepitope	gp100	melanoma	ASSVEAGSLTEAF	0	0	0.00666666666666667
IMDQVPFSV	melanoma	melanoma	neoepitope	gp100	melanoma	ATSRDVRSGGSYEQY	0	0	0.0366666666666667
IMDQVPFSV	melanoma	melanoma	neoepitope	gp100	melanoma	AISDPGSAYEQY	0	0	0.34
IMDQVPFSV	melanoma	melanoma	neoepitope	gp100	melanoma	ASYDFTEAF	0	0	0.0866666666666667
IMDQVPFSV	melanoma	melanoma	neoepitope	gp100	melanoma	ASSSGTNQPQH	0	0	0.0133333333333333
IMDQVPFSV	melanoma	melanoma	neoepitope	gp100	melanoma	ATSRGPTSTDTQY	0	0	0.0366666666666667
IMDQVPFSV	melanoma	melanoma	neoepitope	gp100	melanoma	ASSPGGSYNEQF	0	0	0.0666666666666667
IMDQVPFSV	melanoma	melanoma	neoepitope	gp100	melanoma	ASSLEWGDEQF	0	0	0.103333333333333
IMDQVPFSV	melanoma	melanoma	neoepitope	gp100	melanoma	ASTSVVGEQY	0	0	0.0666666666666667
IMDQVPFSV	melanoma	melanoma	neoepitope	gp100	melanoma	ASASLTGTLTGELF	0	0	0.06
IMDQVPFSV	melanoma	melanoma	neoepitope	gp100	melanoma	ASSFLGQETQY	0	0	0.0466666666666667
IMDQVPFSV	melanoma	melanoma	neoepitope	gp100	melanoma	ASSVLNQETQY	0	0	0.05
IMDQVPFSV	melanoma	melanoma	neoepitope	gp100	melanoma	ASGTGGTTYEQY	0	0	0.13
IMDQVPFSV	melanoma	melanoma	neoepitope	gp100	melanoma	ASSQELASSYEQY	0	0	0.0733333333333333
IMDQVPFSV	melanoma	melanoma	neoepitope	gp100	melanoma	ASNQQGERTEAF	0	0	0.04
IMDQVPFSV	melanoma	melanoma	neoepitope	gp100	melanoma	ASSSPTAPGLEQY	0	0	0.0133333333333333
IMDQVPFSV	melanoma	melanoma	neoepitope	gp100	melanoma	ASSISQRGNQPQH	0	0	0.04
IMDQVPFSV	melanoma	melanoma	neoepitope	gp100	melanoma	ASRSGLPFHEQY	0	0	0.15
IMDQVPFSV	melanoma	melanoma	neoepitope	gp100	melanoma	ASSPGQGMIPQH	0	0	0.06
IMDQVPFSV	melanoma	melanoma	neoepitope	gp100	melanoma	ASSTRGQNNEQF	0	0	0.0266666666666667
IMDQVPFSV	melanoma	melanoma	neoepitope	gp100	melanoma	ASSSAGGTPYNEQF	0	0	0.00333333333333333
IMDQVPFSV	melanoma	melanoma	neoepitope	gp100	melanoma	ASTPGLAEYNEQF	0	0	0.0466666666666667
IMDQVPFSV	melanoma	melanoma	neoepitope	gp100	melanoma	ASSLWAGREGYNEQF	0	0	0.0366666666666667
IMDQVPFSV	melanoma	melanoma	neoepitope	gp100	melanoma	SARDRIGGRLTDTQY	0	0	0.08
IMDQVPFSV	melanoma	melanoma	neoepitope	gp100	melanoma	ASSIRFGAGASYEQY	0	0	0.11
IMDQVPFSV	melanoma	melanoma	neoepitope	gp100	melanoma	ASRPGQASEAF	0	0	0.0766666666666667
IMDQVPFSV	melanoma	melanoma	neoepitope	gp100	melanoma	ASSALSGRAIDEQY	0	0	0.02
IMDQVPFSV	melanoma	melanoma	neoepitope	gp100	melanoma	ASSFRIGEQF	0	0	0.106666666666667
IMDQVPFSV	melanoma	melanoma	neoepitope	gp100	melanoma	ASSLSPTGLMNTEAF	0	0	0.0633333333333333
IMDQVPFSV	melanoma	melanoma	neoepitope	gp100	melanoma	ASSQAHPWRRSYNEQF	0	0	0.0266666666666667
IMDQVPFSV	melanoma	melanoma	neoepitope	gp100	melanoma	SAPLAPWT	0	0	0.08
IMDQVPFSV	melanoma	melanoma	neoepitope	gp100	melanoma	SARDTTTGELF	0	0	0.0333333333333333
IMDQVPFSV	melanoma	melanoma	neoepitope	gp100	melanoma	ASSLGGFGSYAGELF	0	0	0.0733333333333333
IMDQVPFSV	melanoma	melanoma	neoepitope	gp100	melanoma	ASSQEPTSGLETQY	0	0	0.0333333333333333
IMDQVPFSV	melanoma	melanoma	neoepitope	gp100	melanoma	ASSDSGERGEQF	0	0	0.143333333333333
IMDQVPFSV	melanoma	melanoma	neoepitope	gp100	melanoma	ASSQEGGSSYEQY	0	0	0.01
IMDQVPFSV	melanoma	melanoma	neoepitope	gp100	melanoma	ASSHGQGAHYGYT	0	0	0.233333333333333
IMDQVPFSV	melanoma	melanoma	neoepitope	gp100	melanoma	ASSADWGDYNEQF	0	0	0.0166666666666667
IMDQVPFSV	melanoma	melanoma	neoepitope	gp100	melanoma	SARDPGSGTSSFRTQY	0	0	0.03
IMDQVPFSV	melanoma	melanoma	neoepitope	gp100	melanoma	ASSLPQGSSYNSPLH	0	0	0.03
IMDQVPFSV	melanoma	melanoma	neoepitope	gp100	melanoma	ASSWGLQGNTQY	0	0	0.12
IMDQVPFSV	melanoma	melanoma	neoepitope	gp100	melanoma	ASSWDTHEQY	0	0	0.0466666666666667
IMDQVPFSV	melanoma	melanoma	neoepitope	gp100	melanoma	ASIGTSPRYEQY	0	0	0.06
IMDQVPFSV	melanoma	melanoma	neoepitope	gp100	melanoma	ATSDGTPDSDPYEQY	0	0	0.08
IMDQVPFSV	melanoma	melanoma	neoepitope	gp100	melanoma	ASSSQGTTDTQY	0	0	0.0233333333333333
IMDQVPFSV	melanoma	melanoma	neoepitope	gp100	melanoma	ASSRTVGDSGNTIY	0	0	0.0366666666666667
IMDQVPFSV	melanoma	melanoma	neoepitope	gp100	melanoma	ASSPLEGLSTEAF	0	0	0.0366666666666667
IMDQVPFSV	melanoma	melanoma	neoepitope	gp100	melanoma	ASTGALGELF	0	0	0.193333333333333
IMDQVPFSV	melanoma	melanoma	neoepitope	gp100	melanoma	ASSQDPIDDTQY	0	0	0.0833333333333333
IMDQVPFSV	melanoma	melanoma	neoepitope	gp100	melanoma	ASSLAHAGYEQY	0	0	0.07
IMDQVPFSV	melanoma	melanoma	neoepitope	gp100	melanoma	ASTDLSTTGQHTDTQY	0	0	0.0733333333333333
IMDQVPFSV	melanoma	melanoma	neoepitope	gp100	melanoma	ASSTRHQETQY	0	0	0
IMDQVPFSV	melanoma	melanoma	neoepitope	gp100	melanoma	ASSLGGGDNEKLF	0	0	0.0433333333333333
IMDQVPFSV	melanoma	melanoma	neoepitope	gp100	melanoma	ASSKPRQIYTGELF	0	0	0.0566666666666667
IMDQVPFSV	melanoma	melanoma	neoepitope	gp100	melanoma	ASSGGPSGRDYNEQF	0	0	0.03
IMDQVPFSV	melanoma	melanoma	neoepitope	gp100	melanoma	ASSFAAAANTGELF	0	0	0.0366666666666667
IMDQVPFSV	melanoma	melanoma	neoepitope	gp100	melanoma	SARDRDSISNQPQH	0	0	0.0766666666666667
IMDQVPFSV	melanoma	melanoma	neoepitope	gp100	melanoma	ASSSGLAGINEQF	0	0	0.0366666666666667
IMDQVPFSV	melanoma	melanoma	neoepitope	gp100	melanoma	ASSTPGQGQETQY	0	0	0.00333333333333333
IMDQVPFSV	melanoma	melanoma	neoepitope	gp100	melanoma	ASSSPSSSYNEQF	0	0	0.0233333333333333
IMDQVPFSV	melanoma	melanoma	neoepitope	gp100	melanoma	ASNPYVGMNTEAF	0	0	0.01
IMDQVPFSV	melanoma	melanoma	neoepitope	gp100	melanoma	ASSYGPLGSGDQETQY	0	0	0.03
IMDQVPFSV	melanoma	melanoma	neoepitope	gp100	melanoma	ASSDGQGLEQY	0	0	0.09
IMDQVPFSV	melanoma	melanoma	neoepitope	gp100	melanoma	ASSPPEGQPYEQY	0	0	0.01
IMDQVPFSV	melanoma	melanoma	neoepitope	gp100	melanoma	ASSTLKRGNSYNEQF	0	0	0.03
IMDQVPFSV	melanoma	melanoma	neoepitope	gp100	melanoma	ASSYMSYEQY	0	0	0.04
IMDQVPFSV	melanoma	melanoma	neoepitope	gp100	melanoma	ASSNGTGNEQF	0	0	0.04
IMDQVPFSV	melanoma	melanoma	neoepitope	gp100	melanoma	ASSLDQEIIGNEQF	0	0	0.0933333333333333
IMDQVPFSV	melanoma	melanoma	neoepitope	gp100	melanoma	ASSWTSKNTEAF	0	0	0.0233333333333333
IMDQVPFSV	melanoma	melanoma	neoepitope	gp100	melanoma	ATSREETSGPFSYEQY	0	0	0.02
IMDQVPFSV	melanoma	melanoma	neoepitope	gp100	melanoma	ASSLNVEQY	0	0	0.0166666666666667
IMDQVPFSV	melanoma	melanoma	neoepitope	gp100	melanoma	ASSIQSGTASEQF	0	0	0.0233333333333333
IMDQVPFSV	melanoma	melanoma	neoepitope	gp100	melanoma	ASSSRQGRETQY	0	0	0
IMDQVPFSV	melanoma	melanoma	neoepitope	gp100	melanoma	ASTRGYTGELF	0	0	0.05
IMDQVPFSV	melanoma	melanoma	neoepitope	gp100	melanoma	ASSQGGQGEAF	0	0	0.00333333333333333
IMDQVPFSV	melanoma	melanoma	neoepitope	gp100	melanoma	ASSFGGAGTSNEQF	0	0	0.00666666666666667
IMDQVPFSV	melanoma	melanoma	neoepitope	gp100	melanoma	ASSRGQGNTEAF	0	0	0.0166666666666667
IMDQVPFSV	melanoma	melanoma	neoepitope	gp100	melanoma	ATSDQSTPGTGELF	0	0	0.0233333333333333
IMDQVPFSV	melanoma	melanoma	neoepitope	gp100	melanoma	ASSYGNEQF	0	0	0.00333333333333333
IMDQVPFSV	melanoma	melanoma	neoepitope	gp100	melanoma	ASSQETKGDRVNSPLH	0	0	0.00666666666666667
IMDQVPFSV	melanoma	melanoma	neoepitope	gp100	melanoma	ASSLQDGYGYT	0	0	0.07
IMDQVPFSV	melanoma	melanoma	neoepitope	gp100	melanoma	ASSSGLAGVAYEQYV	0	0	0.03
IMDQVPFSV	melanoma	melanoma	neoepitope	gp100	melanoma	ASSIRAAGELF	0	0	0.07
IMDQVPFSV	melanoma	melanoma	neoepitope	gp100	melanoma	ASSYLTGRVYEQF	0	0	0.0466666666666667
IMDQVPFSV	melanoma	melanoma	neoepitope	gp100	melanoma	ASSAQGGPYEQY	0	0	0.0633333333333333
IMDQVPFSV	melanoma	melanoma	neoepitope	gp100	melanoma	ASSLGSGRLMEKLF	0	0	0.0433333333333333
IMDQVPFSV	melanoma	melanoma	neoepitope	gp100	melanoma	ASSGYTTGISYGYT	0	0	0.01
IMDQVPFSV	melanoma	melanoma	neoepitope	gp100	melanoma	ATAGAGTGELF	0	0	0.0333333333333333
IMDQVPFSV	melanoma	melanoma	neoepitope	gp100	melanoma	ASNPWASPQETQY	0	0	0.02
IMDQVPFSV	melanoma	melanoma	neoepitope	gp100	melanoma	ASSLWAYTEAF	0	0	0.163333333333333
IMDQVPFSV	melanoma	melanoma	neoepitope	gp100	melanoma	ASSFVTGHQSGANVLT	0	0	0.06
IMDQVPFSV	melanoma	melanoma	neoepitope	gp100	melanoma	ASSPTRDSTNEKLF	0	0	0.01
IMDQVPFSV	melanoma	melanoma	neoepitope	gp100	melanoma	ASSQDRGGSTEAF	0	0	0
IMDQVPFSV	melanoma	melanoma	neoepitope	gp100	melanoma	ASSITGYQPQH	0	0	0.0366666666666667
IMDQVPFSV	melanoma	melanoma	neoepitope	gp100	melanoma	ASSLGSGRLNTEAF	0	0	0.00666666666666667
IMDQVPFSV	melanoma	melanoma	neoepitope	gp100	melanoma	ASSLGAEINEKLF	0	0	0.15
IMDQVPFSV	melanoma	melanoma	neoepitope	gp100	melanoma	ASTPSGQREKLF	0	0	0.07
IMDQVPFSV	melanoma	melanoma	neoepitope	gp100	melanoma	ASSQGSNEQY	0	0	0.01
IMDQVPFSV	melanoma	melanoma	neoepitope	gp100	melanoma	ASSLGSGGSSEQY	0	0	0.01
IMDQVPFSV	melanoma	melanoma	neoepitope	gp100	melanoma	ASSEAGDRYNSPLH	0	0	0.0266666666666667
IMDQVPFSV	melanoma	melanoma	neoepitope	gp100	melanoma	ASSWGGYNEQF	0	0	0.01
IMDQVPFSV	melanoma	melanoma	neoepitope	gp100	melanoma	ASSRELQETQY	0	0	0.136666666666667
IMDQVPFSV	melanoma	melanoma	neoepitope	gp100	melanoma	ASSPREDSTDTQY	0	0	0.02
IMDQVPFSV	melanoma	melanoma	neoepitope	gp100	melanoma	ASSLISGAETQY	0	0	0.13
IMDQVPFSV	melanoma	melanoma	neoepitope	gp100	melanoma	SARGTSGTGIEAF	0	0	0.02
IMDQVPFSV	melanoma	melanoma	neoepitope	gp100	melanoma	ASSFQTGSYEQY	0	0	0.0466666666666667
IMDQVPFSV	melanoma	melanoma	neoepitope	gp100	melanoma	ASSKDSSIMDYGYT	0	0	0.116666666666667
IMDQVPFSV	melanoma	melanoma	neoepitope	gp100	melanoma	ASSLMGLQYEQY	0	0	0.0366666666666667
IMDQVPFSV	melanoma	melanoma	neoepitope	gp100	melanoma	ASSFAGDEQY	0	0	0.0333333333333333
IMDQVPFSV	melanoma	melanoma	neoepitope	gp100	melanoma	ATSREKAGLAGEETQY	0	0	0.00666666666666667
IMDQVPFSV	melanoma	melanoma	neoepitope	gp100	melanoma	ASSTWDLTDTQY	0	0	0.00666666666666667
IMDQVPFSV	melanoma	melanoma	neoepitope	gp100	melanoma	ASSPGTLNTEAF	0	0	0.0233333333333333
IMDQVPFSV	melanoma	melanoma	neoepitope	gp100	melanoma	ASSFGGARTGELF	0	0	0.0133333333333333
IMDQVPFSV	melanoma	melanoma	neoepitope	gp100	melanoma	ASSLPGTGGSPLH	0	0	0.02
IMDQVPFSV	melanoma	melanoma	neoepitope	gp100	melanoma	ASSGGDITDHEQYV	0	0	0.02
IMDQVPFSV	melanoma	melanoma	neoepitope	gp100	melanoma	ASSSREKDGGKNIQY	0	0	0.0233333333333333
IMDQVPFSV	melanoma	melanoma	neoepitope	gp100	melanoma	ASSQAGAVYGYT	0	0	0.0733333333333333
IMDQVPFSV	melanoma	melanoma	neoepitope	gp100	melanoma	ASSFLGNEQF	0	0	0.06
IMDQVPFSV	melanoma	melanoma	neoepitope	gp100	melanoma	ASSQVTGASNQPQH	0	0	0
IMDQVPFSV	melanoma	melanoma	neoepitope	gp100	melanoma	ASSQDQATTGELF	0	0	0.00666666666666667
IMDQVPFSV	melanoma	melanoma	neoepitope	gp100	melanoma	SAKGNPPDLRGTDTQY	0	0	0.0533333333333333
IMDQVPFSV	melanoma	melanoma	neoepitope	gp100	melanoma	ASSLGRYTEAF	0	0	0.0866666666666667
IMDQVPFSV	melanoma	melanoma	neoepitope	gp100	melanoma	ASSVELAGGPQTQY	0	0	0.03
IMDQVPFSV	melanoma	melanoma	neoepitope	gp100	melanoma	ASSEFPPPYEQY	0	0	0.06
IMDQVPFSV	melanoma	melanoma	neoepitope	gp100	melanoma	ASSYGFPTSGGNTGELF	0	0	0.0366666666666667
IMDQVPFSV	melanoma	melanoma	neoepitope	gp100	melanoma	ASSLASNQETQY	0	0	0.0266666666666667
IMDQVPFSV	melanoma	melanoma	neoepitope	gp100	melanoma	ASSLWAGGSYEQY	0	0	0.0433333333333333
IMDQVPFSV	melanoma	melanoma	neoepitope	gp100	melanoma	ASSLGRVSYEQY	0	0	0.09
IMDQVPFSV	melanoma	melanoma	neoepitope	gp100	melanoma	ASTRPDGEQF	0	0	0.0266666666666667
IMDQVPFSV	melanoma	melanoma	neoepitope	gp100	melanoma	ASSFRLARIYEQY	0	0	0.0566666666666667
IMDQVPFSV	melanoma	melanoma	neoepitope	gp100	melanoma	ASSRPGQENTEAF	0	0	0
IMDQVPFSV	melanoma	melanoma	neoepitope	gp100	melanoma	ASSQEIPGIMGNTEAF	0	0	0.0466666666666667
IMDQVPFSV	melanoma	melanoma	neoepitope	gp100	melanoma	ASSPNPGQALEAF	0	0	0.04
IMDQVPFSV	melanoma	melanoma	neoepitope	gp100	melanoma	ASSQESGGAGEQY	0	0	0.00333333333333333
IMDQVPFSV	melanoma	melanoma	neoepitope	gp100	melanoma	SAPDLNTEAF	0	0	0.04
IMDQVPFSV	melanoma	melanoma	neoepitope	gp100	melanoma	ASSYFLTGVSDGYT	0	0	0.0366666666666667
IMDQVPFSV	melanoma	melanoma	neoepitope	gp100	melanoma	SARDRESMNTEAF	0	0	0.02
IMDQVPFSV	melanoma	melanoma	neoepitope	gp100	melanoma	ASWTGTSAEDYNEQF	0	0	0.08
IMDQVPFSV	melanoma	melanoma	neoepitope	gp100	melanoma	ASSTLSGAEQY	0	0	0.123333333333333
IMDQVPFSV	melanoma	melanoma	neoepitope	gp100	melanoma	ASRPGGGGYT	1	0	0.0166666666666667
IMDQVPFSV	melanoma	melanoma	neoepitope	gp100	melanoma	ASSVRAGETQY	0	0	0.01
IMDQVPFSV	melanoma	melanoma	neoepitope	gp100	melanoma	ASSPGFGSGAGYEQY	0	0	0.136666666666667
IMDQVPFSV	melanoma	melanoma	neoepitope	gp100	melanoma	ASRAANTGELF	0	0	0.02
IMDQVPFSV	melanoma	melanoma	neoepitope	gp100	melanoma	ASSPATENYGYT	0	0	0.04
IMDQVPFSV	melanoma	melanoma	neoepitope	gp100	melanoma	ASSPPESGRIYNEQF	0	0	0.01
IMDQVPFSV	melanoma	melanoma	neoepitope	gp100	melanoma	ASSLNSKETQY	0	0	0
IMDQVPFSV	melanoma	melanoma	neoepitope	gp100	melanoma	ASIYGTGPEAF	0	0	0.08
IMDQVPFSV	melanoma	melanoma	neoepitope	gp100	melanoma	ASSPFRDRGYEQF	0	0	0.0133333333333333
IMDQVPFSV	melanoma	melanoma	neoepitope	gp100	melanoma	ASSMSFGSWTEAF	0	0	0.0466666666666667
IMDQVPFSV	melanoma	melanoma	neoepitope	gp100	melanoma	ASSADGEQY	0	0	0.0133333333333333
IMDQVPFSV	melanoma	melanoma	neoepitope	gp100	melanoma	ASSVEAGPYEQY	0	0	0.07
IMDQVPFSV	melanoma	melanoma	neoepitope	gp100	melanoma	ASGSRVGGYNEQF	0	0	0.00333333333333333
IMDQVPFSV	melanoma	melanoma	neoepitope	gp100	melanoma	ASSFPSGRHQETQY	0	0	0.01
IMDQVPFSV	melanoma	melanoma	neoepitope	gp100	melanoma	ASSQVLLAGEVEQF	0	0	0.11
IMDQVPFSV	melanoma	melanoma	neoepitope	gp100	melanoma	ASSPWTGMNTEAF	0	0	0.00666666666666667
IMDQVPFSV	melanoma	melanoma	neoepitope	gp100	melanoma	ASGPRGLGSYYGYT	0	0	0.03
IMDQVPFSV	melanoma	melanoma	neoepitope	gp100	melanoma	ASSVPGQASTGSYNEQF	0	0	0.04
IMDQVPFSV	melanoma	melanoma	neoepitope	gp100	melanoma	ASRVDNYGYT	0	0	0.00333333333333333
IMDQVPFSV	melanoma	melanoma	neoepitope	gp100	melanoma	SAMRREGPKNIQY	0	0	0.02
IMDQVPFSV	melanoma	melanoma	neoepitope	gp100	melanoma	ASSYKGLERGYEQY	0	0	0.00333333333333333
IMDQVPFSV	melanoma	melanoma	neoepitope	gp100	melanoma	ASSFEGRVEEKLF	0	0	0.0266666666666667
IMDQVPFSV	melanoma	melanoma	neoepitope	gp100	melanoma	SASDSYNEQF	0	0	0.02
IMDQVPFSV	melanoma	melanoma	neoepitope	gp100	melanoma	ASSTRDSNQPQH	0	0	0.0166666666666667
IMDQVPFSV	melanoma	melanoma	neoepitope	gp100	melanoma	ASSKGGGPGYEQY	0	0	0.01
IMDQVPFSV	melanoma	melanoma	neoepitope	gp100	melanoma	ASSLGSADFGNEQY	0	0	0.02
IMDQVPFSV	melanoma	melanoma	neoepitope	gp100	melanoma	ASSPTGENQPQH	0	0	0.0333333333333333
IMDQVPFSV	melanoma	melanoma	neoepitope	gp100	melanoma	ASSIRDTSSYEQY	0	0	0.0366666666666667
IMDQVPFSV	melanoma	melanoma	neoepitope	gp100	melanoma	SAREWLDSGYT	0	0	0.176666666666667
IMDQVPFSV	melanoma	melanoma	neoepitope	gp100	melanoma	ASSLDAGIDQPQH	0	0	0.123333333333333
IMDQVPFSV	melanoma	melanoma	neoepitope	gp100	melanoma	ASSGYTGELF	0	0	0.05
IMDQVPFSV	melanoma	melanoma	neoepitope	gp100	melanoma	ASTLGGGEEQY	0	0	0.0166666666666667
IMDQVPFSV	melanoma	melanoma	neoepitope	gp100	melanoma	ASINRDDSYEQY	0	0	0.11
IMDQVPFSV	melanoma	melanoma	neoepitope	gp100	melanoma	ASSYGPSGRNNEQF	0	0	0.04
IMDQVPFSV	melanoma	melanoma	neoepitope	gp100	melanoma	ASSLRQGGEKLF	0	0	0.0366666666666667
IMDQVPFSV	melanoma	melanoma	neoepitope	gp100	melanoma	ASSLGDSNQPQH	0	0	0.03
IMDQVPFSV	melanoma	melanoma	neoepitope	gp100	melanoma	ASSDLRLAETYEQY	0	0	0.0866666666666667
IMDQVPFSV	melanoma	melanoma	neoepitope	gp100	melanoma	ATNRQTYEQY	0	0	0.0466666666666667
IMDQVPFSV	melanoma	melanoma	neoepitope	gp100	melanoma	ASWWFVQTSGSYNSPLH	0	0	0.113333333333333
IMDQVPFSV	melanoma	melanoma	neoepitope	gp100	melanoma	ATSRDRTGGIQPQH	0	0	0.01
IMDQVPFSV	melanoma	melanoma	neoepitope	gp100	melanoma	ASSLDPVIGYEQY	0	0	0.363333333333333
IMDQVPFSV	melanoma	melanoma	neoepitope	gp100	melanoma	ASSLSTFSEQY	0	0	0.03
IMDQVPFSV	melanoma	melanoma	neoepitope	gp100	melanoma	ASSFGQGEKLF	0	0	0.14
IMDQVPFSV	melanoma	melanoma	neoepitope	gp100	melanoma	SAGELGQEIYEQY	0	0	0.01
IMDQVPFSV	melanoma	melanoma	neoepitope	gp100	melanoma	ASSLKRYEQF	0	0	0.0433333333333333
IMDQVPFSV	melanoma	melanoma	neoepitope	gp100	melanoma	ASSFRSGETQY	0	0	0
IMDQVPFSV	melanoma	melanoma	neoepitope	gp100	melanoma	ASGRRNTEAF	0	0	0
IMDQVPFSV	melanoma	melanoma	neoepitope	gp100	melanoma	ARLGRGANYGYT	0	0	0.02
IMDQVPFSV	melanoma	melanoma	neoepitope	gp100	melanoma	AISEPTRQNVPNTGELF	0	0	0.03
IMDQVPFSV	melanoma	melanoma	neoepitope	gp100	melanoma	ASSLSSDEQF	0	0	0.0266666666666667
IMDQVPFSV	melanoma	melanoma	neoepitope	gp100	melanoma	ASSLIFPGDLPHQETQY	0	0	0.0466666666666667
IMDQVPFSV	melanoma	melanoma	neoepitope	gp100	melanoma	ASTRGGTQY	0	0	0.0166666666666667
IMDQVPFSV	melanoma	melanoma	neoepitope	gp100	melanoma	SARGDSVFYYEQY	0	0	0.0833333333333333
IMDQVPFSV	melanoma	melanoma	neoepitope	gp100	melanoma	ASSQDLAGRDEAF	0	0	0.0733333333333333
IMDQVPFSV	melanoma	melanoma	neoepitope	gp100	melanoma	ASCSLGGAEAF	0	0	0.28
IMDQVPFSV	melanoma	melanoma	neoepitope	gp100	melanoma	ASSFAGSGYEQY	0	0	0.203333333333333
IMDQVPFSV	melanoma	melanoma	neoepitope	gp100	melanoma	ASSYGGSYEQY	0	0	0.0166666666666667
IMDQVPFSV	melanoma	melanoma	neoepitope	gp100	melanoma	ASSSDAWSFSPLH	0	0	0.0266666666666667
IMDQVPFSV	melanoma	melanoma	neoepitope	gp100	melanoma	ASSVWGNTGELF	0	0	0.05
IMDQVPFSV	melanoma	melanoma	neoepitope	gp100	melanoma	ASSLEGSGANVLT	0	0	0.0366666666666667
IMDQVPFSV	melanoma	melanoma	neoepitope	gp100	melanoma	ASSHPRTGDGRETQY	0	0	0.01
IMDQVPFSV	melanoma	melanoma	neoepitope	gp100	melanoma	ASSYIYRAPFGYT	0	0	0.143333333333333
IMDQVPFSV	melanoma	melanoma	neoepitope	gp100	melanoma	ASSDRGSDTQY	0	0	0.0366666666666667
IMDQVPFSV	melanoma	melanoma	neoepitope	gp100	melanoma	ASRPAGGTEAF	0	0	0.0666666666666667
IMDQVPFSV	melanoma	melanoma	neoepitope	gp100	melanoma	SAREPGTVGKLF	0	0	0.05
IMDQVPFSV	melanoma	melanoma	neoepitope	gp100	melanoma	ASKVWGLDSYGYT	0	0	0.393333333333333
IMDQVPFSV	melanoma	melanoma	neoepitope	gp100	melanoma	ASSSPERFGYNEQF	0	0	0.01
IMDQVPFSV	melanoma	melanoma	neoepitope	gp100	melanoma	AISVPDRGNTEAF	0	0	0.01
IMDQVPFSV	melanoma	melanoma	neoepitope	gp100	melanoma	ASSLGGDTEAF	0	0	0.0666666666666667
IMDQVPFSV	melanoma	melanoma	neoepitope	gp100	melanoma	ASSAPQEGGRNTEAF	0	0	0.00666666666666667
IMDQVPFSV	melanoma	melanoma	neoepitope	gp100	melanoma	ATSDPNSGNTIY	0	0	0.0266666666666667
IMDQVPFSV	melanoma	melanoma	neoepitope	gp100	melanoma	ASSLVTSGEQETQY	0	0	0.0366666666666667
IMDQVPFSV	melanoma	melanoma	neoepitope	gp100	melanoma	ASSLALAGNTGELF	0	0	0.0866666666666667
IMDQVPFSV	melanoma	melanoma	neoepitope	gp100	melanoma	SAEGAEGNQPQH	0	0	0.03
IMDQVPFSV	melanoma	melanoma	neoepitope	gp100	melanoma	ASSKSEAGELF	0	0	0.02
IMDQVPFSV	melanoma	melanoma	neoepitope	gp100	melanoma	SAEGQLGIQDEQF	0	0	0.17
IMDQVPFSV	melanoma	melanoma	neoepitope	gp100	melanoma	ASSKPGGLTDTQY	0	0	0.01
IMDQVPFSV	melanoma	melanoma	neoepitope	gp100	melanoma	ASSQDSGTGGYYEQY	0	0	0.0333333333333333
IMDQVPFSV	melanoma	melanoma	neoepitope	gp100	melanoma	ASSSQMDFNNEQF	0	0	0.0333333333333333
IMDQVPFSV	melanoma	melanoma	neoepitope	gp100	melanoma	ASSAPGQGGYGYT	0	0	0.143333333333333
IMDQVPFSV	melanoma	melanoma	neoepitope	gp100	melanoma	ASSLRDRGVGEAF	0	0	0
IMDQVPFSV	melanoma	melanoma	neoepitope	gp100	melanoma	ASRPKDSISYEQY	0	0	0.136666666666667
IMDQVPFSV	melanoma	melanoma	neoepitope	gp100	melanoma	ASRQLAGGPSFWNEQF	0	0	0.1
IMDQVPFSV	melanoma	melanoma	neoepitope	gp100	melanoma	ASSLSRGVSRHEQF	0	0	0.0133333333333333
IMDQVPFSV	melanoma	melanoma	neoepitope	gp100	melanoma	ASSYGLTEAF	0	0	0.1
IMDQVPFSV	melanoma	melanoma	neoepitope	gp100	melanoma	AWSDTGDTEAF	0	0	0.03
IMDQVPFSV	melanoma	melanoma	neoepitope	gp100	melanoma	ASSPYSGKETQY	0	0	0.0166666666666667
IMDQVPFSV	melanoma	melanoma	neoepitope	gp100	melanoma	ASSPGLAGGIQETQY	0	0	0.07
IMDQVPFSV	melanoma	melanoma	neoepitope	gp100	melanoma	SASLLAGITDTQY	0	0	0.103333333333333
IMDQVPFSV	melanoma	melanoma	neoepitope	gp100	melanoma	ASSLGAGGDEQF	0	0	0.0366666666666667
IMDQVPFSV	melanoma	melanoma	neoepitope	gp100	melanoma	ASSAGPTYEQY	0	0	0.05
IMDQVPFSV	melanoma	melanoma	neoepitope	gp100	melanoma	ASSLKSASTDTQY	0	0	0.01
IMDQVPFSV	melanoma	melanoma	neoepitope	gp100	melanoma	ASSQWDRSYGYT	0	0	0.03
IMDQVPFSV	melanoma	melanoma	neoepitope	gp100	melanoma	ASTFGGAPTDTQY	0	0	0
IMDQVPFSV	melanoma	melanoma	neoepitope	gp100	melanoma	ASSGYSGQGVSYEQY	0	0	0.05
IMDQVPFSV	melanoma	melanoma	neoepitope	gp100	melanoma	ASSSQGGYEQY	0	0	0.00333333333333333
IMDQVPFSV	melanoma	melanoma	neoepitope	gp100	melanoma	ASSSATGTGGTDTQY	0	0	0.02
IMDQVPFSV	melanoma	melanoma	neoepitope	gp100	melanoma	ASSLAVTSFGELF	0	0	0.0333333333333333
IMDQVPFSV	melanoma	melanoma	neoepitope	gp100	melanoma	ASSLSPGRDSTYEQY	0	0	0.103333333333333
IMDQVPFSV	melanoma	melanoma	neoepitope	gp100	melanoma	ASRPPGGGYTEAF	0	0	0.01
IMDQVPFSV	melanoma	melanoma	neoepitope	gp100	melanoma	ASSQEGLLVEY	0	0	0.0566666666666667
IMDQVPFSV	melanoma	melanoma	neoepitope	gp100	melanoma	ASSMSGGVQETQY	0	0	0.0366666666666667
IMDQVPFSV	melanoma	melanoma	neoepitope	gp100	melanoma	ASSLLVSEGYT	0	0	0.14
IMDQVPFSV	melanoma	melanoma	neoepitope	gp100	melanoma	ASSQDWGEGELF	0	0	0.06
IMDQVPFSV	melanoma	melanoma	neoepitope	gp100	melanoma	ASSLGDTEAF	0	0	0.0233333333333333
IMDQVPFSV	melanoma	melanoma	neoepitope	gp100	melanoma	ASSQDGGGYNEQF	0	0	0
IMDQVPFSV	melanoma	melanoma	neoepitope	gp100	melanoma	ASSLLRTDLTDTQY	0	0	0.0266666666666667
IMDQVPFSV	melanoma	melanoma	neoepitope	gp100	melanoma	ASSQGGGTDTQY	0	0	0.0333333333333333
IMDQVPFSV	melanoma	melanoma	neoepitope	gp100	melanoma	ASSQDSGTGANVLT	0	0	0.0333333333333333
IMDQVPFSV	melanoma	melanoma	neoepitope	gp100	melanoma	ASSQERDTYQETQY	0	0	0.01
IMDQVPFSV	melanoma	melanoma	neoepitope	gp100	melanoma	ASAGGAGGPNEQF	0	0	0
IMDQVPFSV	melanoma	melanoma	neoepitope	gp100	melanoma	ASSPTGVGVDEQY	0	0	0.0166666666666667
IMDQVPFSV	melanoma	melanoma	neoepitope	gp100	melanoma	SAVGLAGGRGGGELF	0	0	0.0533333333333333
IMDQVPFSV	melanoma	melanoma	neoepitope	gp100	melanoma	ASSWGTRTGESYEQY	0	0	0.04
IMDQVPFSV	melanoma	melanoma	neoepitope	gp100	melanoma	ASSQEEGTPNTEAF	0	0	0
IMDQVPFSV	melanoma	melanoma	neoepitope	gp100	melanoma	SARDRGRLAGYHSSYNEQF	0	0	0.0266666666666667
IMDQVPFSV	melanoma	melanoma	neoepitope	gp100	melanoma	ASTLLAGSTDTQY	0	0	0.0233333333333333
IMDQVPFSV	melanoma	melanoma	neoepitope	gp100	melanoma	ASSLVTSGVYEQY	0	0	0.0533333333333333
IMDQVPFSV	melanoma	melanoma	neoepitope	gp100	melanoma	ASSLDGFEQY	0	0	0.0966666666666667
IMDQVPFSV	melanoma	melanoma	neoepitope	gp100	melanoma	ASSQVDSFYEQY	0	0	0.186666666666667
IMDQVPFSV	melanoma	melanoma	neoepitope	gp100	melanoma	ATSREGASGYEQY	0	0	0.0166666666666667
IMDQVPFSV	melanoma	melanoma	neoepitope	gp100	melanoma	ASSVRADYGYT	0	0	0.06
IMDQVPFSV	melanoma	melanoma	neoepitope	gp100	melanoma	ASSLVTSGETYEQY	0	0	0.04
IMDQVPFSV	melanoma	melanoma	neoepitope	gp100	melanoma	ASSSFMGDRGRYT	0	0	0.12
IMDQVPFSV	melanoma	melanoma	neoepitope	gp100	melanoma	AISGSGTGNTEAF	0	0	0.01
IMDQVPFSV	melanoma	melanoma	neoepitope	gp100	melanoma	ASSLSTAGSNQPQH	0	0	0.0133333333333333
IMDQVPFSV	melanoma	melanoma	neoepitope	gp100	melanoma	ASSVILGGGGYT	0	0	0.2
IMDQVPFSV	melanoma	melanoma	neoepitope	gp100	melanoma	ASRTGGADGYT	0	0	0.0666666666666667
IMDQVPFSV	melanoma	melanoma	neoepitope	gp100	melanoma	ASSAPIEFEAF	0	0	0.163333333333333
IMDQVPFSV	melanoma	melanoma	neoepitope	gp100	melanoma	ASSQVSLGHQDYGYT	0	0	0.03
IMDQVPFSV	melanoma	melanoma	neoepitope	gp100	melanoma	ASSQAGGGGGSPYNEQF	0	0	0.0166666666666667
IMDQVPFSV	melanoma	melanoma	neoepitope	gp100	melanoma	SARDFIDRATGGYT	0	0	0.0666666666666667
IMDQVPFSV	melanoma	melanoma	neoepitope	gp100	melanoma	ASSIDATTDTQY	0	0	0.0633333333333333
IMDQVPFSV	melanoma	melanoma	neoepitope	gp100	melanoma	ASSLGSYEQYV	0	0	0.136666666666667
IMDQVPFSV	melanoma	melanoma	neoepitope	gp100	melanoma	SAYPYRDNQETQY	0	0	0.0566666666666667
IMDQVPFSV	melanoma	melanoma	neoepitope	gp100	melanoma	SARPPWRETQETQY	0	0	0.03
IMDQVPFSV	melanoma	melanoma	neoepitope	gp100	melanoma	ASSLYAGGQPQH	0	0	0.02
IMDQVPFSV	melanoma	melanoma	neoepitope	gp100	melanoma	ASSYVGGLTEAF	0	0	0.0433333333333333
IMDQVPFSV	melanoma	melanoma	neoepitope	gp100	melanoma	ASSPLWGTMSETQY	0	0	0.0666666666666667
IMDQVPFSV	melanoma	melanoma	neoepitope	gp100	melanoma	ASRTLAGPYNEQF	0	0	0.01
IMDQVPFSV	melanoma	melanoma	neoepitope	gp100	melanoma	ASSGWAGATIPRTPGELF	0	0	0.0666666666666667
IMDQVPFSV	melanoma	melanoma	neoepitope	gp100	melanoma	ASSPIGQDGNYEQY	0	0	0.0133333333333333
IMDQVPFSV	melanoma	melanoma	neoepitope	gp100	melanoma	ATLDRRLHSYNEQF	0	0	0.0133333333333333
IMDQVPFSV	melanoma	melanoma	neoepitope	gp100	melanoma	SAIPDGRVTNLDTQY	0	0	0.04
IMDQVPFSV	melanoma	melanoma	neoepitope	gp100	melanoma	AISDSYTQY	0	0	0.0666666666666667
IMDQVPFSV	melanoma	melanoma	neoepitope	gp100	melanoma	ASSFDRDEEY	0	0	0.03
IMDQVPFSV	melanoma	melanoma	neoepitope	gp100	melanoma	ASSLQGNHYEQY	0	0	0.1
IMDQVPFSV	melanoma	melanoma	neoepitope	gp100	melanoma	AIGGTRQETQY	0	0	0.0133333333333333
IMDQVPFSV	melanoma	melanoma	neoepitope	gp100	melanoma	ASSLGFGGPTDTQY	0	0	0.0333333333333333
IMDQVPFSV	melanoma	melanoma	neoepitope	gp100	melanoma	ASSYGLGETQY	0	0	0.173333333333333
IMDQVPFSV	melanoma	melanoma	neoepitope	gp100	melanoma	ASSFSGGLASTDTQY	0	0	0.0133333333333333
IMDQVPFSV	melanoma	melanoma	neoepitope	gp100	melanoma	ASSAGDRANTEAF	0	0	0.00666666666666667
IMDQVPFSV	melanoma	melanoma	neoepitope	gp100	melanoma	SARNREAEQF	0	0	0.0233333333333333
IMDQVPFSV	melanoma	melanoma	neoepitope	gp100	melanoma	ASSLWSWRDTGELF	0	0	0.0266666666666667
IMDQVPFSV	melanoma	melanoma	neoepitope	gp100	melanoma	ASSFNGGETQY	0	0	0
IMDQVPFSV	melanoma	melanoma	neoepitope	gp100	melanoma	ASSLGGAVNQPQH	0	0	0.0433333333333333
IMDQVPFSV	melanoma	melanoma	neoepitope	gp100	melanoma	ASSPGTRGNYEQY	0	0	0.04
IMDQVPFSV	melanoma	melanoma	neoepitope	gp100	melanoma	ASSYGTVYEQYV	0	0	0.04
IMDQVPFSV	melanoma	melanoma	neoepitope	gp100	melanoma	ASSSGTNTEAF	0	0	0.0166666666666667
IMDQVPFSV	melanoma	melanoma	neoepitope	gp100	melanoma	ASSYGRQNTEAF	0	0	0.00666666666666667
IMDQVPFSV	melanoma	melanoma	neoepitope	gp100	melanoma	SAGEGHYYEQY	0	0	0.01
IMDQVPFSV	melanoma	melanoma	neoepitope	gp100	melanoma	ASGELSTGYT	0	0	0.0233333333333333
IMDQVPFSV	melanoma	melanoma	neoepitope	gp100	melanoma	ASSPHWTGSDNEQF	0	0	0.02
IMDQVPFSV	melanoma	melanoma	neoepitope	gp100	melanoma	ASSASGTGSVYGYT	0	0	0.02
IMDQVPFSV	melanoma	melanoma	neoepitope	gp100	melanoma	ASSFGLAGYNEQF	0	0	0.0333333333333333
IMDQVPFSV	melanoma	melanoma	neoepitope	gp100	melanoma	SALLFMQLSGNTIY	0	0	0.06
IMDQVPFSV	melanoma	melanoma	neoepitope	gp100	melanoma	ASSNGQGRMNTEAF	0	0	0.00333333333333333
IMDQVPFSV	melanoma	melanoma	neoepitope	gp100	melanoma	AIRTGLAGHNEQF	0	0	0.0633333333333333
IMDQVPFSV	melanoma	melanoma	neoepitope	gp100	melanoma	ASSRVAGNEQF	0	0	0.0566666666666667
IMDQVPFSV	melanoma	melanoma	neoepitope	gp100	melanoma	ASSTPSRGRNYEQY	0	0	0.00333333333333333
IMDQVPFSV	melanoma	melanoma	neoepitope	gp100	melanoma	ASSFKEGLAGAYNEQF	0	0	0.0533333333333333
IMDQVPFSV	melanoma	melanoma	neoepitope	gp100	melanoma	ASSANKRTGQMNTEAF	0	0	0.00333333333333333
IMDQVPFSV	melanoma	melanoma	neoepitope	gp100	melanoma	ASSSEREVPYEQY	0	0	0.0166666666666667
IMDQVPFSV	melanoma	melanoma	neoepitope	gp100	melanoma	ASSLLSAGGSSYEQY	0	0	0.0533333333333333
IMDQVPFSV	melanoma	melanoma	neoepitope	gp100	melanoma	ASSLIPSGGYEQY	0	0	0.0666666666666667
IMDQVPFSV	melanoma	melanoma	neoepitope	gp100	melanoma	ASSLAGTSGVTGELF	0	0	0.0133333333333333
IMDQVPFSV	melanoma	melanoma	neoepitope	gp100	melanoma	ASGGSHQPQH	0	0	0.0333333333333333
IMDQVPFSV	melanoma	melanoma	neoepitope	gp100	melanoma	ASSIVGGYEQYV	0	0	0.08
IMDQVPFSV	melanoma	melanoma	neoepitope	gp100	melanoma	ASGLVPLGDRANTGELF	0	0	0.05
IMDQVPFSV	melanoma	melanoma	neoepitope	gp100	melanoma	ASSHGQGISSYEQY	0	0	0.0933333333333333
IMDQVPFSV	melanoma	melanoma	neoepitope	gp100	melanoma	SAYTLADNEQF	0	0	0.113333333333333
IMDQVPFSV	melanoma	melanoma	neoepitope	gp100	melanoma	ASSQVGQGFTGELF	0	0	0.00666666666666667
IMDQVPFSV	melanoma	melanoma	neoepitope	gp100	melanoma	ASEEPGGPDTQY	0	0	0.0166666666666667
IMDQVPFSV	melanoma	melanoma	neoepitope	gp100	melanoma	ASSPTPYEQY	0	0	0.103333333333333
IMDQVPFSV	melanoma	melanoma	neoepitope	gp100	melanoma	ASSLASDLYEQYV	0	0	0.116666666666667
IMDQVPFSV	melanoma	melanoma	neoepitope	gp100	melanoma	ASSQGGSTYEQY	0	0	0.28
IMDQVPFSV	melanoma	melanoma	neoepitope	gp100	melanoma	ATSRDSSGANVLT	0	0	0.0233333333333333
IMDQVPFSV	melanoma	melanoma	neoepitope	gp100	melanoma	ASSFIAAGNVVDYGYT	0	0	0.06
IMDQVPFSV	melanoma	melanoma	neoepitope	gp100	melanoma	SARDIGVEQF	0	0	0.07
IMDQVPFSV	melanoma	melanoma	neoepitope	gp100	melanoma	ASSEFRRGTGELF	0	0	0.00666666666666667
IMDQVPFSV	melanoma	melanoma	neoepitope	gp100	melanoma	ASSEAPQHYEQYV	0	0	0.0866666666666667
IMDQVPFSV	melanoma	melanoma	neoepitope	gp100	melanoma	ASRSGQAGTEAF	0	0	0.00333333333333333
IMDQVPFSV	melanoma	melanoma	neoepitope	gp100	melanoma	ASSSDRVVGQPQH	0	0	0.0433333333333333
IMDQVPFSV	melanoma	melanoma	neoepitope	gp100	melanoma	ASSMVWSELAYEQY	0	0	0.0333333333333333
IMDQVPFSV	melanoma	melanoma	neoepitope	gp100	melanoma	ASISPGYNEQF	0	0	0.04
IMDQVPFSV	melanoma	melanoma	neoepitope	gp100	melanoma	ASSQGGGTYEQY	0	0	0.13
IMDQVPFSV	melanoma	melanoma	neoepitope	gp100	melanoma	SAPSTVSSYEQY	0	0	0.17
IMDQVPFSV	melanoma	melanoma	neoepitope	gp100	melanoma	ASSVAGDRENEQF	0	0	0.00666666666666667
IMDQVPFSV	melanoma	melanoma	neoepitope	gp100	melanoma	ASSVTAGGADTQY	0	0	0
IMDQVPFSV	melanoma	melanoma	neoepitope	gp100	melanoma	ATSRVKGIETQY	0	0	0.18
IMDQVPFSV	melanoma	melanoma	neoepitope	gp100	melanoma	ATSEVPGELF	0	0	0.0333333333333333
IMDQVPFSV	melanoma	melanoma	neoepitope	gp100	melanoma	ASSQDLALAEAF	0	0	0.123333333333333
IMDQVPFSV	melanoma	melanoma	neoepitope	gp100	melanoma	ASSLGTSDDGELF	0	0	0.07
IMDQVPFSV	melanoma	melanoma	neoepitope	gp100	melanoma	ASRYTGPQDEQY	0	0	0.0433333333333333
IMDQVPFSV	melanoma	melanoma	neoepitope	gp100	melanoma	ASSFARGGTGELF	0	0	0.00666666666666667
IMDQVPFSV	melanoma	melanoma	neoepitope	gp100	melanoma	ASSLATGRAGYT	0	0	0.03
IMDQVPFSV	melanoma	melanoma	neoepitope	gp100	melanoma	ASIGTSENEQF	0	0	0.0333333333333333
IMDQVPFSV	melanoma	melanoma	neoepitope	gp100	melanoma	ASSGGGPPPNQF	0	0	0.0266666666666667
IMDQVPFSV	melanoma	melanoma	neoepitope	gp100	melanoma	ASSYTTDSYNEQF	0	0	0.0133333333333333
IMDQVPFSV	melanoma	melanoma	neoepitope	gp100	melanoma	ASSPTGGMNSPLH	0	0	0.0266666666666667
IMDQVPFSV	melanoma	melanoma	neoepitope	gp100	melanoma	ASSLGWGAQGEQF	0	0	0.0333333333333333
IMDQVPFSV	melanoma	melanoma	neoepitope	gp100	melanoma	ATSPTETDTQY	0	0	0.0133333333333333
IMDQVPFSV	melanoma	melanoma	neoepitope	gp100	melanoma	ASHSVTNEQF	0	0	0.08
IMDQVPFSV	melanoma	melanoma	neoepitope	gp100	melanoma	ASSVVSGDEAF	0	0	0.153333333333333
IMDQVPFSV	melanoma	melanoma	neoepitope	gp100	melanoma	ASSQEGDSYEQY	0	0	0.143333333333333
IMDQVPFSV	melanoma	melanoma	neoepitope	gp100	melanoma	SVAGTSGSTDTQY	0	0	0.02
IMDQVPFSV	melanoma	melanoma	neoepitope	gp100	melanoma	ASSQGGDGSYEQY	0	0	0.00666666666666667
IMDQVPFSV	melanoma	melanoma	neoepitope	gp100	melanoma	ASTSIGGSSYNEQF	0	0	0.01
IMDQVPFSV	melanoma	melanoma	neoepitope	gp100	melanoma	SALLGLAGGPVWDTQY	0	0	0.11
IMDQVPFSV	melanoma	melanoma	neoepitope	gp100	melanoma	ASTDRGNEAF	0	0	0.0133333333333333
IMDQVPFSV	melanoma	melanoma	neoepitope	gp100	melanoma	ASSLWEETGVNEQY	0	0	0.0133333333333333
IMDQVPFSV	melanoma	melanoma	neoepitope	gp100	melanoma	ASSFWDIRSYEQY	0	0	0.05
IMDQVPFSV	melanoma	melanoma	neoepitope	gp100	melanoma	ASSDSLGSPLH	0	0	0.246666666666667
IMDQVPFSV	melanoma	melanoma	neoepitope	gp100	melanoma	SARVKREGLWQY	0	0	0.0433333333333333
IMDQVPFSV	melanoma	melanoma	neoepitope	gp100	melanoma	ASSVVRGEAGNTIY	0	0	0.0233333333333333
IMDQVPFSV	melanoma	melanoma	neoepitope	gp100	melanoma	ASSLWGLYNEQF	0	0	0.0133333333333333
IMDQVPFSV	melanoma	melanoma	neoepitope	gp100	melanoma	ASSPSQGLTEAF	0	0	0.12
IMDQVPFSV	melanoma	melanoma	neoepitope	gp100	melanoma	ASSSLGGVAYEQY	0	0	0.03
IMDQVPFSV	melanoma	melanoma	neoepitope	gp100	melanoma	ASSPEWEQDEQF	0	0	0.0433333333333333
IMDQVPFSV	melanoma	melanoma	neoepitope	gp100	melanoma	ASSLIGYNSPLH	0	0	0.0266666666666667
IMDQVPFSV	melanoma	melanoma	neoepitope	gp100	melanoma	ASRPRGSFYEQY	0	0	0.356666666666667
IMDQVPFSV	melanoma	melanoma	neoepitope	gp100	melanoma	ASSKGVAGELF	0	0	0.0666666666666667
IMDQVPFSV	melanoma	melanoma	neoepitope	gp100	melanoma	ASSASGYNEQF	0	0	0.01
IMDQVPFSV	melanoma	melanoma	neoepitope	gp100	melanoma	ASSRYSGAANYNEQF	0	0	0.01
IMDQVPFSV	melanoma	melanoma	neoepitope	gp100	melanoma	ASSFLGDKHTDTQY	0	0	0.03
IMDQVPFSV	melanoma	melanoma	neoepitope	gp100	melanoma	ASSKDRVGTDTQY	0	0	0.01
IMDQVPFSV	melanoma	melanoma	neoepitope	gp100	melanoma	ASSQVGQGYGYT	0	0	0.00666666666666667
IMDQVPFSV	melanoma	melanoma	neoepitope	gp100	melanoma	ASSGDWGTDEQF	0	0	0.0533333333333333
IMDQVPFSV	melanoma	melanoma	neoepitope	gp100	melanoma	ASSQVGAIGRYNEQF	0	0	0.08
IMDQVPFSV	melanoma	melanoma	neoepitope	gp100	melanoma	ASSLEGAGVNTEAF	0	0	0.00333333333333333
IMDQVPFSV	melanoma	melanoma	neoepitope	gp100	melanoma	ASSQDQQPQH	0	0	0.00333333333333333
IMDQVPFSV	melanoma	melanoma	neoepitope	gp100	melanoma	ASSPEGQTGSPLH	0	0	0.0233333333333333
IMDQVPFSV	melanoma	melanoma	neoepitope	gp100	melanoma	ASSSGRLTNTEAF	0	0	0.00666666666666667
IMDQVPFSV	melanoma	melanoma	neoepitope	gp100	melanoma	ASSEGGPVSNEQF	0	0	0.0133333333333333
IMDQVPFSV	melanoma	melanoma	neoepitope	gp100	melanoma	SAEGTTAYEQY	0	0	0.02
IMDQVPFSV	melanoma	melanoma	neoepitope	gp100	melanoma	ASSPTRTGYEAF	0	0	0.0966666666666667
IMDQVPFSV	melanoma	melanoma	neoepitope	gp100	melanoma	ASSYFWENTGELF	0	0	0.03
IMDQVPFSV	melanoma	melanoma	neoepitope	gp100	melanoma	ASSLLVTHSSYNEQF	0	0	0.08
IMDQVPFSV	melanoma	melanoma	neoepitope	gp100	melanoma	ASRSGEYQDYT	0	0	0.0166666666666667
IMDQVPFSV	melanoma	melanoma	neoepitope	gp100	melanoma	ATSDSLTGNEQF	0	0	0.18
IMDQVPFSV	melanoma	melanoma	neoepitope	gp100	melanoma	ASSLLGKTGELF	0	0	0.113333333333333
IMDQVPFSV	melanoma	melanoma	neoepitope	gp100	melanoma	ASSSRRDREGSAF	0	0	0.00333333333333333
IMDQVPFSV	melanoma	melanoma	neoepitope	gp100	melanoma	ASSQDSLEGYAEAF	0	0	0.0366666666666667
IMDQVPFSV	melanoma	melanoma	neoepitope	gp100	melanoma	ASSPFYVGGDNRNQPQH	0	0	0.05
IMDQVPFSV	melanoma	melanoma	neoepitope	gp100	melanoma	ASSLVSGNEQF	0	0	0.103333333333333
IMDQVPFSV	melanoma	melanoma	neoepitope	gp100	melanoma	ASSPDNNEQF	0	0	0
IMDQVPFSV	melanoma	melanoma	neoepitope	gp100	melanoma	SATPSRVMNTEAF	0	0	0.04
IMDQVPFSV	melanoma	melanoma	neoepitope	gp100	melanoma	ASTPLGTEDDYSNQPQH	0	0	0.0466666666666667
IMDQVPFSV	melanoma	melanoma	neoepitope	gp100	melanoma	ASSFGANEQF	0	0	0.0233333333333333
IMDQVPFSV	melanoma	melanoma	neoepitope	gp100	melanoma	ASSISGPTSTDTQY	0	0	0.04
IMDQVPFSV	melanoma	melanoma	neoepitope	gp100	melanoma	ASSIEPGGTEAF	0	0	0.08
IMDQVPFSV	melanoma	melanoma	neoepitope	gp100	melanoma	ASTNRDIATNEKLF	0	0	0.02
IMDQVPFSV	melanoma	melanoma	neoepitope	gp100	melanoma	AIGGRVTDTQY	0	0	0.03
IMDQVPFSV	melanoma	melanoma	neoepitope	gp100	melanoma	ASSLNYGEQF	0	0	0.0733333333333333
IMDQVPFSV	melanoma	melanoma	neoepitope	gp100	melanoma	ASSLGSDYGYT	0	0	0.09
IMDQVPFSV	melanoma	melanoma	neoepitope	gp100	melanoma	AISDTGQGKTEAF	0	0	0.01
IMDQVPFSV	melanoma	melanoma	neoepitope	gp100	melanoma	ASSLGTSNYEQY	0	0	0.146666666666667
IMDQVPFSV	melanoma	melanoma	neoepitope	gp100	melanoma	AISESRGIETQY	0	0	0.146666666666667
IMDQVPFSV	melanoma	melanoma	neoepitope	gp100	melanoma	ASSTLPGLHASVLT	0	0	0.0866666666666667
IMDQVPFSV	melanoma	melanoma	neoepitope	gp100	melanoma	ASGLGAPNEQF	0	0	0.00666666666666667
IMDQVPFSV	melanoma	melanoma	neoepitope	gp100	melanoma	ASSVDRGYEQYV	0	0	0.01
IMDQVPFSV	melanoma	melanoma	neoepitope	gp100	melanoma	ASSIQGSAGNQPQH	0	0	0.0733333333333333
IMDQVPFSV	melanoma	melanoma	neoepitope	gp100	melanoma	ASSLEGSGLGQPQH	0	0	0.01
IMDQVPFSV	melanoma	melanoma	neoepitope	gp100	melanoma	ASSQVETGNYGYT	0	0	0.07
IMDQVPFSV	melanoma	melanoma	neoepitope	gp100	melanoma	ASSKEGNTGELF	0	0	0.0466666666666667
IMDQVPFSV	melanoma	melanoma	neoepitope	gp100	melanoma	ASSFEGPFRAPLSGANVLT	0	0	0.07
IMDQVPFSV	melanoma	melanoma	neoepitope	gp100	melanoma	ASSFGAGLGNTEAF	0	0	0.05
IMDQVPFSV	melanoma	melanoma	neoepitope	gp100	melanoma	ASSVAQGGPVNTIY	0	0	0.05
IMDQVPFSV	melanoma	melanoma	neoepitope	gp100	melanoma	ASNTAGGYTDTQY	0	0	0.0133333333333333
IMDQVPFSV	melanoma	melanoma	neoepitope	gp100	melanoma	ASSLRRVEQF	0	0	0.13
IMDQVPFSV	melanoma	melanoma	neoepitope	gp100	melanoma	ASSFHADYNEQF	0	0	0.02
IMDQVPFSV	melanoma	melanoma	neoepitope	gp100	melanoma	ATTDKNTGELF	0	0	0.04
IMDQVPFSV	melanoma	melanoma	neoepitope	gp100	melanoma	ASSGGGDYGYT	0	0	0.0366666666666667
IMDQVPFSV	melanoma	melanoma	neoepitope	gp100	melanoma	ASSLESSYNEQF	0	0	0.02
IMDQVPFSV	melanoma	melanoma	neoepitope	gp100	melanoma	ASSLERAYEQY	0	0	0.00666666666666667
IMDQVPFSV	melanoma	melanoma	neoepitope	gp100	melanoma	ASNPDRSSYEQY	0	0	0.293333333333333
IMDQVPFSV	melanoma	melanoma	neoepitope	gp100	melanoma	ASSLGWVWRITGAYEQY	0	0	0.13
IMDQVPFSV	melanoma	melanoma	neoepitope	gp100	melanoma	ASSSPPGLAGSHEQF	0	0	0.0533333333333333
IMDQVPFSV	melanoma	melanoma	neoepitope	gp100	melanoma	ASSVAGDSYNEQF	0	0	0.02
IMDQVPFSV	melanoma	melanoma	neoepitope	gp100	melanoma	ASSLDPGYNEQF	0	0	0.0733333333333333
IMDQVPFSV	melanoma	melanoma	neoepitope	gp100	melanoma	ASSPTPPSSYNEQF	0	0	0.05
IMDQVPFSV	melanoma	melanoma	neoepitope	gp100	melanoma	ASSYTNGYGYT	0	0	0.04
IMDQVPFSV	melanoma	melanoma	neoepitope	gp100	melanoma	ASTPTSGEETQY	0	0	0.0266666666666667
IMDQVPFSV	melanoma	melanoma	neoepitope	gp100	melanoma	ASSPNPGTNTGELF	0	0	0.0366666666666667
IMDQVPFSV	melanoma	melanoma	neoepitope	gp100	melanoma	ASWGVPYGYT	0	0	0.1
IMDQVPFSV	melanoma	melanoma	neoepitope	gp100	melanoma	SARAGYITDTQY	0	0	0.0266666666666667
IMDQVPFSV	melanoma	melanoma	neoepitope	gp100	melanoma	SARLAGGQETQY	0	0	0.0433333333333333
IMDQVPFSV	melanoma	melanoma	neoepitope	gp100	melanoma	SARDRGPSYEQY	0	0	0.0966666666666667
IMDQVPFSV	melanoma	melanoma	neoepitope	gp100	melanoma	ASYGAETGELF	0	0	0.09
IMDQVPFSV	melanoma	melanoma	neoepitope	gp100	melanoma	ASRPGWGQETQY	0	0	0.0466666666666667
IMDQVPFSV	melanoma	melanoma	neoepitope	gp100	melanoma	SAESSGQSKYEQY	0	0	0.02
IMDQVPFSV	melanoma	melanoma	neoepitope	gp100	melanoma	ATSDWSASGLDDNEQF	0	0	0.04
IMDQVPFSV	melanoma	melanoma	neoepitope	gp100	melanoma	ASSYGLAYEQY	0	0	0.186666666666667
IMDQVPFSV	melanoma	melanoma	neoepitope	gp100	melanoma	ASSLVTSGGYNEQF	0	0	0.0333333333333333
IMDQVPFSV	melanoma	melanoma	neoepitope	gp100	melanoma	ASSLGSLHNEQF	0	0	0.00666666666666667
IMDQVPFSV	melanoma	melanoma	neoepitope	gp100	melanoma	ASTRGTFKGAKNIQY	0	0	0.0133333333333333
IMDQVPFSV	melanoma	melanoma	neoepitope	gp100	melanoma	ASSFAGAGPNTEAF	0	0	0.01
IMDQVPFSV	melanoma	melanoma	neoepitope	gp100	melanoma	ASSADQQSQY	0	0	0.01
IMDQVPFSV	melanoma	melanoma	neoepitope	gp100	melanoma	ASSVGWTASTDTQY	0	0	0.0266666666666667
IMDQVPFSV	melanoma	melanoma	neoepitope	gp100	melanoma	ASSPGGYNSPLH	0	0	0.0266666666666667
IMDQVPFSV	melanoma	melanoma	neoepitope	gp100	melanoma	ASSPPEGGSNQPQH	0	0	0.01
IMDQVPFSV	melanoma	melanoma	neoepitope	gp100	melanoma	ASSVGPPGLAAYEQY	0	0	0.0633333333333333
IMDQVPFSV	melanoma	melanoma	neoepitope	gp100	melanoma	ASSTLPYLTSGGGHTGELF	0	0	0.0666666666666667
IMDQVPFSV	melanoma	melanoma	neoepitope	gp100	melanoma	ASSEEEREVPSSYNEQF	0	0	0.01
IMDQVPFSV	melanoma	melanoma	neoepitope	gp100	melanoma	ASSLDSNQPQH	0	0	0.0133333333333333
IMDQVPFSV	melanoma	melanoma	neoepitope	gp100	melanoma	ASSPGEKNTEAF	0	0	0.0233333333333333
IMDQVPFSV	melanoma	melanoma	neoepitope	gp100	melanoma	ASSLSQGQANTIY	0	0	0.0133333333333333
IMDQVPFSV	melanoma	melanoma	neoepitope	gp100	melanoma	ASSQVFRGPPGELF	0	0	0.0266666666666667
IMDQVPFSV	melanoma	melanoma	neoepitope	gp100	melanoma	ASLGQPDYEQY	0	0	0.04
IMDQVPFSV	melanoma	melanoma	neoepitope	gp100	melanoma	ASSQDWQAKGAGYT	0	0	0.02
IMDQVPFSV	melanoma	melanoma	neoepitope	gp100	melanoma	ASSSAVGDQPQH	0	0	0.0433333333333333
IMDQVPFSV	melanoma	melanoma	neoepitope	gp100	melanoma	SAREALDEQY	0	0	0.186666666666667
IMDQVPFSV	melanoma	melanoma	neoepitope	gp100	melanoma	ASSIPYQRGYNEQF	0	0	0.04
IMDQVPFSV	melanoma	melanoma	neoepitope	gp100	melanoma	ASSLYRQSTDTQY	0	0	0.01
IMDQVPFSV	melanoma	melanoma	neoepitope	gp100	melanoma	ASSSDSGTEAF	0	0	0.0733333333333333
IMDQVPFSV	melanoma	melanoma	neoepitope	gp100	melanoma	ASSLNVGASTDTQY	0	0	0.0266666666666667
IMDQVPFSV	melanoma	melanoma	neoepitope	gp100	melanoma	ASSSAGPGNEQF	0	0	0.02
IMDQVPFSV	melanoma	melanoma	neoepitope	gp100	melanoma	ASSLAGQREPQH	0	0	0.0133333333333333
IMDQVPFSV	melanoma	melanoma	neoepitope	gp100	melanoma	ASSTHRDRGSGELF	0	0	0.01
IMDQVPFSV	melanoma	melanoma	neoepitope	gp100	melanoma	ASSRDRGSSTDTQY	0	0	0.00666666666666667
IMDQVPFSV	melanoma	melanoma	neoepitope	gp100	melanoma	ASSVPGQNNEQF	0	0	0.0166666666666667
IMDQVPFSV	melanoma	melanoma	neoepitope	gp100	melanoma	ASISGTGGSGELF	0	0	0.01
IMDQVPFSV	melanoma	melanoma	neoepitope	gp100	melanoma	ASSYLGDGSTDTQY	0	0	0.01
IMDQVPFSV	melanoma	melanoma	neoepitope	gp100	melanoma	ASSGRGQETQY	0	0	0.00333333333333333
IMDQVPFSV	melanoma	melanoma	neoepitope	gp100	melanoma	SARDWDSRTETSYEQY	0	0	0.00666666666666667
IMDQVPFSV	melanoma	melanoma	neoepitope	gp100	melanoma	ASSPGGDSTDTQY	0	0	0.02
IMDQVPFSV	melanoma	melanoma	neoepitope	gp100	melanoma	ASSDFANSGNTIY	0	0	0.0233333333333333
IMDQVPFSV	melanoma	melanoma	neoepitope	gp100	melanoma	ASSLAARGTEAF	0	0	0.0133333333333333
IMDQVPFSV	melanoma	melanoma	neoepitope	gp100	melanoma	ASGLIAGDTDTQY	0	0	0.00666666666666667
IMDQVPFSV	melanoma	melanoma	neoepitope	gp100	melanoma	ASTQKLGIYGYT	0	0	0.21
IMDQVPFSV	melanoma	melanoma	neoepitope	gp100	melanoma	SAPGRPYEQY	0	0	0.0866666666666667
IMDQVPFSV	melanoma	melanoma	neoepitope	gp100	melanoma	ASSTLQGRDGYT	0	0	0.113333333333333
IMDQVPFSV	melanoma	melanoma	neoepitope	gp100	melanoma	ASSLTDRVHEQY	0	0	0.0766666666666667
IMDQVPFSV	melanoma	melanoma	neoepitope	gp100	melanoma	ASSLSGGGGEYEQY	0	0	0.0166666666666667
IMDQVPFSV	melanoma	melanoma	neoepitope	gp100	melanoma	ASSLSGELF	0	0	0.0733333333333333
IMDQVPFSV	melanoma	melanoma	neoepitope	gp100	melanoma	ASSQAPGQGTGELF	0	0	0.0366666666666667
IMDQVPFSV	melanoma	melanoma	neoepitope	gp100	melanoma	SALGGVGVRENTEAF	0	0	0.0366666666666667
IMDQVPFSV	melanoma	melanoma	neoepitope	gp100	melanoma	ASSEDGMNTEAF	0	0	0.0366666666666667
IMDQVPFSV	melanoma	melanoma	neoepitope	gp100	melanoma	ASSLIGGAAGEQF	0	0	0.0166666666666667
IMDQVPFSV	melanoma	melanoma	neoepitope	gp100	melanoma	ASSLAGATQY	0	0	0.0966666666666667
IMDQVPFSV	melanoma	melanoma	neoepitope	gp100	melanoma	ASSPAGYSNQPQH	0	0	0.0133333333333333
IMDQVPFSV	melanoma	melanoma	neoepitope	gp100	melanoma	ASSQDLSSGVTYEQY	0	0	0.09
IMDQVPFSV	melanoma	melanoma	neoepitope	gp100	melanoma	ASSPRLGTDTQY	0	0	0.143333333333333
IMDQVPFSV	melanoma	melanoma	neoepitope	gp100	melanoma	ASSATGGPTGELF	0	0	0.01
IMDQVPFSV	melanoma	melanoma	neoepitope	gp100	melanoma	ASTHPRDRGGELF	0	0	0.00666666666666667
IMDQVPFSV	melanoma	melanoma	neoepitope	gp100	melanoma	ASSTPGQGPPGYT	0	0	0.0533333333333333
IMDQVPFSV	melanoma	melanoma	neoepitope	gp100	melanoma	ASSFPGTPEPPARSPLH	0	0	0.03
IMDQVPFSV	melanoma	melanoma	neoepitope	gp100	melanoma	ASGLSTGARYGYT	0	0	0.33
IMDQVPFSV	melanoma	melanoma	neoepitope	gp100	melanoma	ASRNTDRSISGNTIY	0	0	0.03
IMDQVPFSV	melanoma	melanoma	neoepitope	gp100	melanoma	ASSMDRFTNQPQH	0	0	0.02
IMDQVPFSV	melanoma	melanoma	neoepitope	gp100	melanoma	ASSSRGGGLETQY	0	0	0
IMDQVPFSV	melanoma	melanoma	neoepitope	gp100	melanoma	ASSQDPGNSYEQY	0	0	0.03
IMDQVPFSV	melanoma	melanoma	neoepitope	gp100	melanoma	ASSPGELVPNTEAF	0	0	0.04
IMDQVPFSV	melanoma	melanoma	neoepitope	gp100	melanoma	ASSLGWSTEAF	0	0	0.113333333333333
IMDQVPFSV	melanoma	melanoma	neoepitope	gp100	melanoma	ASSVDDGAGNTIY	0	0	0.03
IMDQVPFSV	melanoma	melanoma	neoepitope	gp100	melanoma	ASSLPSPHGPGEQF	0	0	0.0333333333333333
IMDQVPFSV	melanoma	melanoma	neoepitope	gp100	melanoma	ASETGGTEAF	0	0	0.01
IMDQVPFSV	melanoma	melanoma	neoepitope	gp100	melanoma	ASSPGRVGSNQPQH	0	0	0.02
IMDQVPFSV	melanoma	melanoma	neoepitope	gp100	melanoma	ASSVAVGGYT	0	0	0.04
IMDQVPFSV	melanoma	melanoma	neoepitope	gp100	melanoma	ATSRDGIAQY	0	0	0.09
IMDQVPFSV	melanoma	melanoma	neoepitope	gp100	melanoma	ASTLWGAPNYGYT	0	0	0.316666666666667
IMDQVPFSV	melanoma	melanoma	neoepitope	gp100	melanoma	ASSSPQGIGNEQF	0	0	0.08
IMDQVPFSV	melanoma	melanoma	neoepitope	gp100	melanoma	ASSVDTGFTEAF	0	0	0.06
IMDQVPFSV	melanoma	melanoma	neoepitope	gp100	melanoma	SARDDRVYNQPQH	0	0	0.0233333333333333
IMDQVPFSV	melanoma	melanoma	neoepitope	gp100	melanoma	ASSPTTDRATEAF	0	0	0.00333333333333333
IMDQVPFSV	melanoma	melanoma	neoepitope	gp100	melanoma	ASSVDAGGGTEAF	0	0	0.00666666666666667
IMDQVPFSV	melanoma	melanoma	neoepitope	gp100	melanoma	ASSVANTGELF	0	0	0.03
IMDQVPFSV	melanoma	melanoma	neoepitope	gp100	melanoma	ASSPGTPYEQY	0	0	0.00666666666666667
IMDQVPFSV	melanoma	melanoma	neoepitope	gp100	melanoma	ATTANRGRNYGYT	0	0	0.113333333333333
IMDQVPFSV	melanoma	melanoma	neoepitope	gp100	melanoma	ASSAPRGTQAF	0	0	0.06
IMDQVPFSV	melanoma	melanoma	neoepitope	gp100	melanoma	ASSFSDTEAF	0	0	0.0133333333333333
IMDQVPFSV	melanoma	melanoma	neoepitope	gp100	melanoma	ASSLAGYSNQPQH	0	0	0.0133333333333333
IMDQVPFSV	melanoma	melanoma	neoepitope	gp100	melanoma	ASTHGGGYTEAF	0	0	0.0233333333333333
IMDQVPFSV	melanoma	melanoma	neoepitope	gp100	melanoma	ASGSTAYNEQF	0	0	0.00666666666666667
IMDQVPFSV	melanoma	melanoma	neoepitope	gp100	melanoma	ASCLELAGSYEQY	0	0	0.0766666666666667
IMDQVPFSV	melanoma	melanoma	neoepitope	gp100	melanoma	ASSTLRDWRPEAF	0	0	0.02
IMDQVPFSV	melanoma	melanoma	neoepitope	gp100	melanoma	ASRSSSNFDEQF	0	0	0.0933333333333333
IMDQVPFSV	melanoma	melanoma	neoepitope	gp100	melanoma	ATASSNQPQH	0	0	0.0133333333333333
IMDQVPFSV	melanoma	melanoma	neoepitope	gp100	melanoma	ASSQDGGTSGGGKWTDTQY	0	0	0.0133333333333333
IMDQVPFSV	melanoma	melanoma	neoepitope	gp100	melanoma	ASSYNRDVGRNEQF	0	0	0.0133333333333333
IMDQVPFSV	melanoma	melanoma	neoepitope	gp100	melanoma	ASSMVWNSQETQY	0	0	0.03
IMDQVPFSV	melanoma	melanoma	neoepitope	gp100	melanoma	ASTRLAETQETQY	0	0	0.0333333333333333
IMDQVPFSV	melanoma	melanoma	neoepitope	gp100	melanoma	ASSLSTGDNYGYT	0	1	0.553333333333333
IMDQVPFSV	melanoma	melanoma	neoepitope	gp100	melanoma	ASSWGLAGGGTGELF	0	0	0.0466666666666667
IMDQVPFSV	melanoma	melanoma	neoepitope	gp100	melanoma	SANFGGPRTDTQY	0	0	0.01
IMDQVPFSV	melanoma	melanoma	neoepitope	gp100	melanoma	ASTTGEYGYT	0	0	0.00666666666666667
IMDQVPFSV	melanoma	melanoma	neoepitope	gp100	melanoma	ASSLISGRANEQF	0	0	0.0133333333333333
IMDQVPFSV	melanoma	melanoma	neoepitope	gp100	melanoma	ASSFKAGDYNEQF	0	0	0.00666666666666667
IMDQVPFSV	melanoma	melanoma	neoepitope	gp100	melanoma	ASSPFYNSPLHL	0	0	0.06
IMDQVPFSV	melanoma	melanoma	neoepitope	gp100	melanoma	SAIDRDSNQPQH	0	0	0.04
IMDQVPFSV	melanoma	melanoma	neoepitope	gp100	melanoma	SARDRRESYNEQF	0	0	0.0266666666666667
IMDQVPFSV	melanoma	melanoma	neoepitope	gp100	melanoma	ASSQDPALADGELF	0	0	0.07
IMDQVPFSV	melanoma	melanoma	neoepitope	gp100	melanoma	ASSVGQDLYGYT	0	0	0.08
IMDQVPFSV	melanoma	melanoma	neoepitope	gp100	melanoma	ASSYAGGFETNEKLF	0	0	0.0366666666666667
IMDQVPFSV	melanoma	melanoma	neoepitope	gp100	melanoma	ASSDSSDTMSKGYT	0	0	0.0366666666666667
IMDQVPFSV	melanoma	melanoma	neoepitope	gp100	melanoma	ASRPWLWREGLNEQF	0	0	0.146666666666667
IMDQVPFSV	melanoma	melanoma	neoepitope	gp100	melanoma	ASSVGQGVRSF	0	0	0.17
IMDQVPFSV	melanoma	melanoma	neoepitope	gp100	melanoma	ASSLPGTSGTEQY	0	0	0.00333333333333333
IMDQVPFSV	melanoma	melanoma	neoepitope	gp100	melanoma	ASSSGGAFSYEQY	0	0	0.0533333333333333
IMDQVPFSV	melanoma	melanoma	neoepitope	gp100	melanoma	ASSAEGGATEAF	0	0	0.0433333333333333
IMDQVPFSV	melanoma	melanoma	neoepitope	gp100	melanoma	ASSKKAGSYEQY	0	0	0.0633333333333333
IMDQVPFSV	melanoma	melanoma	neoepitope	gp100	melanoma	ASSPWDTGGETQY	0	0	0.0133333333333333
IMDQVPFSV	melanoma	melanoma	neoepitope	gp100	melanoma	ASSRGDTHTDTQY	0	0	0.0133333333333333
IMDQVPFSV	melanoma	melanoma	neoepitope	gp100	melanoma	ASMSSGANVLT	0	0	0.03
IMDQVPFSV	melanoma	melanoma	neoepitope	gp100	melanoma	SARGGLAGGPYEQYV	0	0	0.0366666666666667
IMDQVPFSV	melanoma	melanoma	neoepitope	gp100	melanoma	ASSLGGPPVNEQF	0	0	0
IMDQVPFSV	melanoma	melanoma	neoepitope	gp100	melanoma	SARDRNSYEQY	0	0	0.01
IMDQVPFSV	melanoma	melanoma	neoepitope	gp100	melanoma	ASRTGAAGTEAF	0	0	0.01
IMDQVPFSV	melanoma	melanoma	neoepitope	gp100	melanoma	ASSLNGVGANYGYT	0	0	0.0133333333333333
IMDQVPFSV	melanoma	melanoma	neoepitope	gp100	melanoma	SARSLASPGYEQY	0	0	0.0166666666666667
IMDQVPFSV	melanoma	melanoma	neoepitope	gp100	melanoma	AISEWGHTEAF	0	0	0.06
IMDQVPFSV	melanoma	melanoma	neoepitope	gp100	melanoma	ASSPWLVTDTQY	0	0	0.16
IMDQVPFSV	melanoma	melanoma	neoepitope	gp100	melanoma	ASSVSGGPEAF	0	0	0.0666666666666667
IMDQVPFSV	melanoma	melanoma	neoepitope	gp100	melanoma	ASSFTKWSNSPLH	0	0	0.02
IMDQVPFSV	melanoma	melanoma	neoepitope	gp100	melanoma	ASSLSRGDRQETQY	0	0	0.02
IMDQVPFSV	melanoma	melanoma	neoepitope	gp100	melanoma	ASSDLAGYQETQY	0	0	0.0466666666666667
IMDQVPFSV	melanoma	melanoma	neoepitope	gp100	melanoma	STHPPGRTDSYEQY	0	0	0.0666666666666667
IMDQVPFSV	melanoma	melanoma	neoepitope	gp100	melanoma	ASSLPAPNEQF	0	0	0.0133333333333333
IMDQVPFSV	melanoma	melanoma	neoepitope	gp100	melanoma	ASSLISSSGASYEQY	0	0	0.08
IMDQVPFSV	melanoma	melanoma	neoepitope	gp100	melanoma	ASSTLGTGSYEQY	0	0	0.0166666666666667
IMDQVPFSV	melanoma	melanoma	neoepitope	gp100	melanoma	ASSLQETQY	0	0	0.0133333333333333
IMDQVPFSV	melanoma	melanoma	neoepitope	gp100	melanoma	ASSQVEATNEKLF	0	0	0.00666666666666667
IMDQVPFSV	melanoma	melanoma	neoepitope	gp100	melanoma	ASSEDWGTWDSGYT	0	0	0.0233333333333333
IMDQVPFSV	melanoma	melanoma	neoepitope	gp100	melanoma	ASSLLIGMNTEAF	0	0	0.146666666666667
IMDQVPFSV	melanoma	melanoma	neoepitope	gp100	melanoma	ASSGYKGQFYEQY	0	0	0.0233333333333333
IMDQVPFSV	melanoma	melanoma	neoepitope	gp100	melanoma	ASSVGGGTGFGEQY	0	0	0.0733333333333333
IMDQVPFSV	melanoma	melanoma	neoepitope	gp100	melanoma	ASSISGGWGTEAF	0	0	0.05
IMDQVPFSV	melanoma	melanoma	neoepitope	gp100	melanoma	ASSPTSGWGGEQY	0	0	0.00666666666666667
IMDQVPFSV	melanoma	melanoma	neoepitope	gp100	melanoma	ASSYSVPQVYNEQF	0	0	0.0266666666666667
IMDQVPFSV	melanoma	melanoma	neoepitope	gp100	melanoma	ASSLGTGGNTEAF	0	0	0.02
IMDQVPFSV	melanoma	melanoma	neoepitope	gp100	melanoma	ASSPAGAELYNEQF	0	0	0.0266666666666667
IMDQVPFSV	melanoma	melanoma	neoepitope	gp100	melanoma	ASSLPGDPIIAKNIQY	0	0	0.0233333333333333
IMDQVPFSV	melanoma	melanoma	neoepitope	gp100	melanoma	ASSLGTSGNEQY	0	0	0.0633333333333333
IMDQVPFSV	melanoma	melanoma	neoepitope	gp100	melanoma	ASSPPSGRGPYEQY	0	0	0.00333333333333333
IMDQVPFSV	melanoma	melanoma	neoepitope	gp100	melanoma	SATEDRGYT	0	0	0.01
IMDQVPFSV	melanoma	melanoma	neoepitope	gp100	melanoma	ASSLKSSGNYNEQF	0	0	0.00333333333333333
IMDQVPFSV	melanoma	melanoma	neoepitope	gp100	melanoma	SARERKSSYEQY	0	0	0.146666666666667
IMDQVPFSV	melanoma	melanoma	neoepitope	gp100	melanoma	ASSPEVGQGGYEQY	0	0	0
IMDQVPFSV	melanoma	melanoma	neoepitope	gp100	melanoma	ASSQDGSGTSVDNEQF	0	0	0.00666666666666667
IMDQVPFSV	melanoma	melanoma	neoepitope	gp100	melanoma	ASSFSGGNSPLH	0	0	0.03
IMDQVPFSV	melanoma	melanoma	neoepitope	gp100	melanoma	ASESGVELF	0	0	0.0533333333333333
IMDQVPFSV	melanoma	melanoma	neoepitope	gp100	melanoma	ASSLVTGRDDEQF	0	0	0.0166666666666667
IMDQVPFSV	melanoma	melanoma	neoepitope	gp100	melanoma	SGETSRDRGEGGELF	0	0	0.0166666666666667
IMDQVPFSV	melanoma	melanoma	neoepitope	gp100	melanoma	ASSLGAGPNEKLF	0	0	0.03
IMDQVPFSV	melanoma	melanoma	neoepitope	gp100	melanoma	ASSLSGGHDYGYT	0	0	0.38
IMDQVPFSV	melanoma	melanoma	neoepitope	gp100	melanoma	ASSPAGQYTEAF	0	0	0.0766666666666667
IMDQVPFSV	melanoma	melanoma	neoepitope	gp100	melanoma	ASSPPDRADEQF	0	0	0.06
IMDQVPFSV	melanoma	melanoma	neoepitope	gp100	melanoma	ASTPAGGHEQY	0	0	0.0333333333333333
IMDQVPFSV	melanoma	melanoma	neoepitope	gp100	melanoma	SARDLPGGYEQF	0	0	0.0466666666666667
IMDQVPFSV	melanoma	melanoma	neoepitope	gp100	melanoma	ASSKEDYEQY	0	0	0.0333333333333333
IMDQVPFSV	melanoma	melanoma	neoepitope	gp100	melanoma	ASSEFKGAGYGYT	0	0	0.186666666666667
IMDQVPFSV	melanoma	melanoma	neoepitope	gp100	melanoma	SAGDWRGSQETQY	0	0	0.03
IMDQVPFSV	melanoma	melanoma	neoepitope	gp100	melanoma	ASSLLTGVNTEAF	0	0	0.07
IMDQVPFSV	melanoma	melanoma	neoepitope	gp100	melanoma	SARDIVNTGELF	0	0	0.0633333333333333
IMDQVPFSV	melanoma	melanoma	neoepitope	gp100	melanoma	ASSLEGLPTDTQY	0	0	0.00666666666666667
IMDQVPFSV	melanoma	melanoma	neoepitope	gp100	melanoma	ASSYGTEAF	0	0	0.0366666666666667
IMDQVPFSV	melanoma	melanoma	neoepitope	gp100	melanoma	ASSQAHGTMGNTIY	0	0	0.02
IMDQVPFSV	melanoma	melanoma	neoepitope	gp100	melanoma	ASSKGGGNTEAF	0	0	0.0366666666666667
IMDQVPFSV	melanoma	melanoma	neoepitope	gp100	melanoma	ASSQGVGLAGAPSTDTQY	0	0	0.04
IMDQVPFSV	melanoma	melanoma	neoepitope	gp100	melanoma	ASSVSVNTEAF	0	0	0.0833333333333333
IMDQVPFSV	melanoma	melanoma	neoepitope	gp100	melanoma	ASSLGTGNYNEQF	0	0	0.0166666666666667
IMDQVPFSV	melanoma	melanoma	neoepitope	gp100	melanoma	ASSQDLQETSPYGYT	0	0	0.0866666666666667
IMDQVPFSV	melanoma	melanoma	neoepitope	gp100	melanoma	ASSSLVGQGVSYEQY	0	0	0.0766666666666667
IMDQVPFSV	melanoma	melanoma	neoepitope	gp100	melanoma	ASSRDRGRTEAF	0	0	0.0133333333333333
IMDQVPFSV	melanoma	melanoma	neoepitope	gp100	melanoma	ASSPRPAGWDEQY	0	0	0.04
IMDQVPFSV	melanoma	melanoma	neoepitope	gp100	melanoma	ASSSLGEGYT	0	0	0.0166666666666667
IMDQVPFSV	melanoma	melanoma	neoepitope	gp100	melanoma	ASRTRSTNEKLF	0	0	0.0133333333333333
IMDQVPFSV	melanoma	melanoma	neoepitope	gp100	melanoma	ASSIQSEREKLF	0	0	0.04
IMDQVPFSV	melanoma	melanoma	neoepitope	gp100	melanoma	ASAAPGGGETQY	0	0	0.00333333333333333
IMDQVPFSV	melanoma	melanoma	neoepitope	gp100	melanoma	ASRSRHTGELF	0	0	0.02
IMDQVPFSV	melanoma	melanoma	neoepitope	gp100	melanoma	ASSPPDIPMGETQY	0	0	0.0133333333333333
IMDQVPFSV	melanoma	melanoma	neoepitope	gp100	melanoma	ASSFAGTEAF	0	0	0.0133333333333333
IMDQVPFSV	melanoma	melanoma	neoepitope	gp100	melanoma	ASSPGPGDNSPLH	0	0	0.0733333333333333
IMDQVPFSV	melanoma	melanoma	neoepitope	gp100	melanoma	ASSSGGAPDTQY	0	0	0.0333333333333333
IMDQVPFSV	melanoma	melanoma	neoepitope	gp100	melanoma	ASSPLSGYEQY	0	0	0.106666666666667
IMDQVPFSV	melanoma	melanoma	neoepitope	gp100	melanoma	ATSDPTGMGPSYNEQF	0	0	0.0533333333333333
IMDQVPFSV	melanoma	melanoma	neoepitope	gp100	melanoma	SARELTVQPQH	0	0	0.0633333333333333
IMDQVPFSV	melanoma	melanoma	neoepitope	gp100	melanoma	ASINRDRGYNEQF	0	0	0.0166666666666667
IMDQVPFSV	melanoma	melanoma	neoepitope	gp100	melanoma	ASASMDSMGTDTQY	0	0	0.0133333333333333
IMDQVPFSV	melanoma	melanoma	neoepitope	gp100	melanoma	ASSPSTGDTYNEQF	0	0	0.05
IMDQVPFSV	melanoma	melanoma	neoepitope	gp100	melanoma	ASSLDGTSGSKVRETQY	0	0	0.0366666666666667
IMDQVPFSV	melanoma	melanoma	neoepitope	gp100	melanoma	ASSFDPSKGVEETQY	0	0	0.0333333333333333
IMDQVPFSV	melanoma	melanoma	neoepitope	gp100	melanoma	ASSPMGSNEQY	0	0	0.0666666666666667
IMDQVPFSV	melanoma	melanoma	neoepitope	gp100	melanoma	AISESLAGGPGTQY	0	0	0.07
IMDQVPFSV	melanoma	melanoma	neoepitope	gp100	melanoma	SAVPGIDYGYT	0	0	0.0866666666666667
IMDQVPFSV	melanoma	melanoma	neoepitope	gp100	melanoma	AIFRISYEQY	0	0	0.0933333333333333
IMDQVPFSV	melanoma	melanoma	neoepitope	gp100	melanoma	ASSLGTSNEQF	0	0	0.0266666666666667
IMDQVPFSV	melanoma	melanoma	neoepitope	gp100	melanoma	ASSLSWGTGTGIYEQY	0	0	0.1
IMDQVPFSV	melanoma	melanoma	neoepitope	gp100	melanoma	ASSLIRTRVNEQF	0	0	0.00666666666666667
IMDQVPFSV	melanoma	melanoma	neoepitope	gp100	melanoma	ASSMGTGLDEQY	0	0	0.0866666666666667
IMDQVPFSV	melanoma	melanoma	neoepitope	gp100	melanoma	SATGTSGILGNEQF	0	0	0.07
IMDQVPFSV	melanoma	melanoma	neoepitope	gp100	melanoma	ASSFSPRGPYNEQF	0	0	0.04
IMDQVPFSV	melanoma	melanoma	neoepitope	gp100	melanoma	ASRPDSYNEQF	0	0	0.00333333333333333
IMDQVPFSV	melanoma	melanoma	neoepitope	gp100	melanoma	ASSVGWETGETDTQY	0	0	0.02
IMDQVPFSV	melanoma	melanoma	neoepitope	gp100	melanoma	ASSPPGYTEAF	0	0	0.0266666666666667
IMDQVPFSV	melanoma	melanoma	neoepitope	gp100	melanoma	AIRGQNIQY	0	0	0.0333333333333333
IMDQVPFSV	melanoma	melanoma	neoepitope	gp100	melanoma	ASRQQETQY	0	0	0.00666666666666667
IMDQVPFSV	melanoma	melanoma	neoepitope	gp100	melanoma	ASSVAGINYGYT	0	0	0.0233333333333333
IMDQVPFSV	melanoma	melanoma	neoepitope	gp100	melanoma	ASSVGFSSGRGETQY	0	0	0.07
IMDQVPFSV	melanoma	melanoma	neoepitope	gp100	melanoma	ASSLGTSGAYNEQF	0	0	0.02
IMDQVPFSV	melanoma	melanoma	neoepitope	gp100	melanoma	ASSLSGTVAKNIQY	0	0	0.0433333333333333
IMDQVPFSV	melanoma	melanoma	neoepitope	gp100	melanoma	ASSISGGVRNTEAF	0	0	0.0466666666666667
IMDQVPFSV	melanoma	melanoma	neoepitope	gp100	melanoma	ASSPGGAYYEQY	0	0	0.2
IMDQVPFSV	melanoma	melanoma	neoepitope	gp100	melanoma	ASSPTTGTNTIY	0	0	0.05
IMDQVPFSV	melanoma	melanoma	neoepitope	gp100	melanoma	ASSQVTGASQPQH	0	0	0.01
IMDQVPFSV	melanoma	melanoma	neoepitope	gp100	melanoma	AIKQGGGQPQH	0	0	0.03
IMDQVPFSV	melanoma	melanoma	neoepitope	gp100	melanoma	ASSRAGENEKLF	0	0	0.0266666666666667
IMDQVPFSV	melanoma	melanoma	neoepitope	gp100	melanoma	ASSANRGDSPLH	0	0	0.0333333333333333
IMDQVPFSV	melanoma	melanoma	neoepitope	gp100	melanoma	ASSSLGTGGGDTQY	0	0	0.00333333333333333
IMDQVPFSV	melanoma	melanoma	neoepitope	gp100	melanoma	ASSYKGPNNEQF	0	0	0.0166666666666667
IMDQVPFSV	melanoma	melanoma	neoepitope	gp100	melanoma	ATSDRGQGFNQPQH	0	0	0.0133333333333333
IMDQVPFSV	melanoma	melanoma	neoepitope	gp100	melanoma	ASSPSVISGGDYNEQF	0	0	0.106666666666667
IMDQVPFSV	melanoma	melanoma	neoepitope	gp100	melanoma	ASSQVPLERGGGTGELF	0	0	0.0433333333333333
IMDQVPFSV	melanoma	melanoma	neoepitope	gp100	melanoma	ASSQAGNEQY	0	0	0.01
IMDQVPFSV	melanoma	melanoma	neoepitope	gp100	melanoma	ASSLVSLSLTGELF	0	0	0.0333333333333333
IMDQVPFSV	melanoma	melanoma	neoepitope	gp100	melanoma	ASSLPGRGFFFNTEAF	0	0	0.0433333333333333
IMDQVPFSV	melanoma	melanoma	neoepitope	gp100	melanoma	ASSEGGGGTEAF	0	0	0.01
IMDQVPFSV	melanoma	melanoma	neoepitope	gp100	melanoma	ASSQDGPIPLYEQY	0	0	0.0933333333333333
IMDQVPFSV	melanoma	melanoma	neoepitope	gp100	melanoma	ASSTPTSGKYNEQF	0	0	0.01
IMDQVPFSV	melanoma	melanoma	neoepitope	gp100	melanoma	ASSPTDSYNEQF	0	0	0.0833333333333333
IMDQVPFSV	melanoma	melanoma	neoepitope	gp100	melanoma	ASSLAGPSYEQY	0	0	0.13
IMDQVPFSV	melanoma	melanoma	neoepitope	gp100	melanoma	ASSFEWGANEKLF	0	0	0.03
IMDQVPFSV	melanoma	melanoma	neoepitope	gp100	melanoma	ASSEGLAGVYTDTQY	0	0	0.0666666666666667
IMDQVPFSV	melanoma	melanoma	neoepitope	gp100	melanoma	ASSQEVRLLNTEAF	0	0	0.0266666666666667
IMDQVPFSV	melanoma	melanoma	neoepitope	gp100	melanoma	ASSLDQGRVYGYT	0	0	0.353333333333333
IMDQVPFSV	melanoma	melanoma	neoepitope	gp100	melanoma	ATSETTGSSTDTQY	0	0	0.0133333333333333
IMDQVPFSV	melanoma	melanoma	neoepitope	gp100	melanoma	SARDYEAGNNEQF	0	0	0.0233333333333333
IMDQVPFSV	melanoma	melanoma	neoepitope	gp100	melanoma	ASYPWAGTNGYT	0	0	0.11
IMDQVPFSV	melanoma	melanoma	neoepitope	gp100	melanoma	ASSLTANTGELF	0	0	0.05
IMDQVPFSV	melanoma	melanoma	neoepitope	gp100	melanoma	ASSLDGASGYT	0	0	0.0666666666666667
IMDQVPFSV	melanoma	melanoma	neoepitope	gp100	melanoma	ASPRASSYNEQF	0	0	0.04
IMDQVPFSV	melanoma	melanoma	neoepitope	gp100	melanoma	ASSLSGGSYNEQF	0	0	0.02
IMDQVPFSV	melanoma	melanoma	neoepitope	gp100	melanoma	SAREWDRRYEQY	0	0	0.0266666666666667
IMDQVPFSV	melanoma	melanoma	neoepitope	gp100	melanoma	ASSAPGLAVNEQF	0	0	0.00666666666666667
IMDQVPFSV	melanoma	melanoma	neoepitope	gp100	melanoma	ASSYVRGPETQY	0	0	0.06
IMDQVPFSV	melanoma	melanoma	neoepitope	gp100	melanoma	ASSLSRQFTDTQY	0	0	0.04
IMDQVPFSV	melanoma	melanoma	neoepitope	gp100	melanoma	ASSGTEHEAF	0	0	0.00333333333333333
IMDQVPFSV	melanoma	melanoma	neoepitope	gp100	melanoma	ASSVLAGSYEQY	0	0	0.0733333333333333
IMDQVPFSV	melanoma	melanoma	neoepitope	gp100	melanoma	ASSPTLMNTEAF	0	0	0.17
IMDQVPFSV	melanoma	melanoma	neoepitope	gp100	melanoma	ASSLGSEAF	0	0	0.0533333333333333
IMDQVPFSV	melanoma	melanoma	neoepitope	gp100	melanoma	AISEPTGGHTEAF	0	0	0.0133333333333333
IMDQVPFSV	melanoma	melanoma	neoepitope	gp100	melanoma	ASSLSSGRSDEQF	0	0	0
IMDQVPFSV	melanoma	melanoma	neoepitope	gp100	melanoma	ASSPLAGGSYNEQF	0	0	0.02
IMDQVPFSV	melanoma	melanoma	neoepitope	gp100	melanoma	ASSQVREGRDTQY	0	0	0.00333333333333333
IMDQVPFSV	melanoma	melanoma	neoepitope	gp100	melanoma	ASSQDSGLNTEAF	0	0	0.0133333333333333
IMDQVPFSV	melanoma	melanoma	neoepitope	gp100	melanoma	ASSQDGSGGAGELF	0	0	0.01
IMDQVPFSV	melanoma	melanoma	neoepitope	gp100	melanoma	ASSQVLLTGPNEKLF	0	0	0.0633333333333333
IMDQVPFSV	melanoma	melanoma	neoepitope	gp100	melanoma	ASLLGGTGFDEQF	0	0	0.0133333333333333
IMDQVPFSV	melanoma	melanoma	neoepitope	gp100	melanoma	SARWDTYYEQY	0	0	0.00333333333333333
IMDQVPFSV	melanoma	melanoma	neoepitope	gp100	melanoma	AISESILWVVRMNTEAF	0	0	0.0633333333333333
IMDQVPFSV	melanoma	melanoma	neoepitope	gp100	melanoma	ATSGTGLNTEAF	0	0	0.0466666666666667
IMDQVPFSV	melanoma	melanoma	neoepitope	gp100	melanoma	ASSVDVGGAYNEQF	0	0	0.0133333333333333
IMDQVPFSV	melanoma	melanoma	neoepitope	gp100	melanoma	ASSTPGTSAYGYT	0	0	0.17
IMDQVPFSV	melanoma	melanoma	neoepitope	gp100	melanoma	ASSLLGRAADTQY	0	0	0.0266666666666667
IMDQVPFSV	melanoma	melanoma	neoepitope	gp100	melanoma	ASSDRGHEQY	0	0	0.0166666666666667
IMDQVPFSV	melanoma	melanoma	neoepitope	gp100	melanoma	ASSPAYGVSTDTQY	0	0	0.0266666666666667
IMDQVPFSV	melanoma	melanoma	neoepitope	gp100	melanoma	ASSHLGTDSYGYGYT	0	0	0.176666666666667
IMDQVPFSV	melanoma	melanoma	neoepitope	gp100	melanoma	ASSKEGRGEQF	0	0	0.00333333333333333
IMDQVPFSV	melanoma	melanoma	neoepitope	gp100	melanoma	ASSEGEAGMNTGELF	0	0	0.00333333333333333
IMDQVPFSV	melanoma	melanoma	neoepitope	gp100	melanoma	ASSQDGTATNEKLF	0	0	0.03
IMDQVPFSV	melanoma	melanoma	neoepitope	gp100	melanoma	ASSTQGDSSYEQY	0	0	0.0133333333333333
IMDQVPFSV	melanoma	melanoma	neoepitope	gp100	melanoma	ASSFGMNTEAF	0	0	0.11
IMDQVPFSV	melanoma	melanoma	neoepitope	gp100	melanoma	ASSLGSQFYEQY	0	0	0.133333333333333
IMDQVPFSV	melanoma	melanoma	neoepitope	gp100	melanoma	ASSQVLKGDEQF	0	0	0.153333333333333
IMDQVPFSV	melanoma	melanoma	neoepitope	gp100	melanoma	ASSSDGDSNQPQH	0	0	0.00333333333333333
IMDQVPFSV	melanoma	melanoma	neoepitope	gp100	melanoma	AISELAGPSGNEQF	0	0	0.02
IMDQVPFSV	melanoma	melanoma	neoepitope	gp100	melanoma	ATATGSTNTGELF	0	0	0.00666666666666667
IMDQVPFSV	melanoma	melanoma	neoepitope	gp100	melanoma	ASSLVSSGANTGELF	0	0	0.00666666666666667
IMDQVPFSV	melanoma	melanoma	neoepitope	gp100	melanoma	ASSADRDGNTGELF	0	0	0
IMDQVPFSV	melanoma	melanoma	neoepitope	gp100	melanoma	ASSPGEGSFFFGQY	0	0	0.0733333333333333
IMDQVPFSV	melanoma	melanoma	neoepitope	gp100	melanoma	ASSTVGSSGNTIY	0	0	0.0333333333333333
IMDQVPFSV	melanoma	melanoma	neoepitope	gp100	melanoma	ASSLPGSYEQY	0	0	0.03
IMDQVPFSV	melanoma	melanoma	neoepitope	gp100	melanoma	ASSFSGIYGYT	0	0	0.09
IMDQVPFSV	melanoma	melanoma	neoepitope	gp100	melanoma	ASSKYSGFGSYEQY	0	0	0.01
IMDQVPFSV	melanoma	melanoma	neoepitope	gp100	melanoma	ASSPPGGQETQY	0	0	0.0166666666666667
IMDQVPFSV	melanoma	melanoma	neoepitope	gp100	melanoma	ASSWDSSETQY	0	0	0.00333333333333333
IMDQVPFSV	melanoma	melanoma	neoepitope	gp100	melanoma	ASSLFSGSTDTQY	0	0	0.0133333333333333
IMDQVPFSV	melanoma	melanoma	neoepitope	gp100	melanoma	ASSQYFSGTEAF	0	0	0.0333333333333333
IMDQVPFSV	melanoma	melanoma	neoepitope	gp100	melanoma	ASSYFRSGANVLT	0	0	0.0266666666666667
IMDQVPFSV	melanoma	melanoma	neoepitope	gp100	melanoma	ASISADTQY	0	0	0.0333333333333333
IMDQVPFSV	melanoma	melanoma	neoepitope	gp100	melanoma	ASSVDRDTIRTDTQY	0	0	0.0233333333333333
IMDQVPFSV	melanoma	melanoma	neoepitope	gp100	melanoma	ASSLDMGGTEAF	0	0	0.0233333333333333
IMDQVPFSV	melanoma	melanoma	neoepitope	gp100	melanoma	ASSFGADNQPQH	0	0	0.0233333333333333
IMDQVPFSV	melanoma	melanoma	neoepitope	gp100	melanoma	AISGWWGTGGENTEAF	0	0	0.0633333333333333
IMDQVPFSV	melanoma	melanoma	neoepitope	gp100	melanoma	ASSLEALHRGPAF	0	0	0.0166666666666667
IMDQVPFSV	melanoma	melanoma	neoepitope	gp100	melanoma	ASSFGESDTEAF	0	0	0.0466666666666667
IMDQVPFSV	melanoma	melanoma	neoepitope	gp100	melanoma	ASSISGRDSYEQY	0	0	0.07
IMDQVPFSV	melanoma	melanoma	neoepitope	gp100	melanoma	ASSDLADTDTQY	0	0	0.0433333333333333
IMDQVPFSV	melanoma	melanoma	neoepitope	gp100	melanoma	ASSEGLAGTGETQY	0	0	0.0333333333333333
IMDQVPFSV	melanoma	melanoma	neoepitope	gp100	melanoma	ATGLAGNEQF	0	0	0.0166666666666667
IMDQVPFSV	melanoma	melanoma	neoepitope	gp100	melanoma	ASSLSGDRVIETQY	0	0	0.0333333333333333
IMDQVPFSV	melanoma	melanoma	neoepitope	gp100	melanoma	ASSLAGDSSGNTIY	0	0	0.0133333333333333
IMDQVPFSV	melanoma	melanoma	neoepitope	gp100	melanoma	ASSQDRGLPYGYT	0	0	0.133333333333333
IMDQVPFSV	melanoma	melanoma	neoepitope	gp100	melanoma	AISESIRQLNEKLF	0	0	0.0466666666666667
IMDQVPFSV	melanoma	melanoma	neoepitope	gp100	melanoma	ASSFSYTGHYGYT	0	0	0.196666666666667
IMDQVPFSV	melanoma	melanoma	neoepitope	gp100	melanoma	AISKIWGLGSSPLH	0	0	0.07
IMDQVPFSV	melanoma	melanoma	neoepitope	gp100	melanoma	ASSLASGGSTDTQY	0	0	0.02
IMDQVPFSV	melanoma	melanoma	neoepitope	gp100	melanoma	ASSHPPGADLGGQPQH	0	0	0.0533333333333333
IMDQVPFSV	melanoma	melanoma	neoepitope	gp100	melanoma	ASSSGGTYGYT	0	0	0.03
IMDQVPFSV	melanoma	melanoma	neoepitope	gp100	melanoma	ASSQDRVLGDTQY	0	0	0.03
IMDQVPFSV	melanoma	melanoma	neoepitope	gp100	melanoma	ASSSLGTASGANVLT	0	0	0.0166666666666667
IMDQVPFSV	melanoma	melanoma	neoepitope	gp100	melanoma	ASSFPPSALLDEQF	0	0	0.0566666666666667
IMDQVPFSV	melanoma	melanoma	neoepitope	gp100	melanoma	ASSPSSSYEQY	0	0	0.04
IMDQVPFSV	melanoma	melanoma	neoepitope	gp100	melanoma	ASMFGDTEAF	0	0	0.01
IMDQVPFSV	melanoma	melanoma	neoepitope	gp100	melanoma	ASSLDPGQGWTNTEAF	0	0	0.0866666666666667
IMDQVPFSV	melanoma	melanoma	neoepitope	gp100	melanoma	ASSLDQPIQY	0	0	0.42
IMDQVPFSV	melanoma	melanoma	neoepitope	gp100	melanoma	ASSPFGRLPYEQY	0	0	0.05
IMDQVPFSV	melanoma	melanoma	neoepitope	gp100	melanoma	ASSQDARGAGAYTDTQY	0	0	0.0466666666666667
IMDQVPFSV	melanoma	melanoma	neoepitope	gp100	melanoma	ASSTWTGLSYEQY	0	0	0.0633333333333333
IMDQVPFSV	melanoma	melanoma	neoepitope	gp100	melanoma	ASRTANTGELF	0	0	0.0166666666666667
IMDQVPFSV	melanoma	melanoma	neoepitope	gp100	melanoma	ATSEGRSYEQY	0	0	0.00333333333333333
IMDQVPFSV	melanoma	melanoma	neoepitope	gp100	melanoma	SARDINLDTYEQY	0	0	0.05
IMDQVPFSV	melanoma	melanoma	neoepitope	gp100	melanoma	SARDMDISGELF	0	0	0.0666666666666667
IMDQVPFSV	melanoma	melanoma	neoepitope	gp100	melanoma	ASSLDGTAIGGNIQY	0	0	0.0366666666666667
IMDQVPFSV	melanoma	melanoma	neoepitope	gp100	melanoma	ASSPTGPETQY	0	0	0.0166666666666667
IMDQVPFSV	melanoma	melanoma	neoepitope	gp100	melanoma	ASSWGLEAF	0	0	0.133333333333333
IMDQVPFSV	melanoma	melanoma	neoepitope	gp100	melanoma	ASGLGPDLNQPQH	0	0	0.106666666666667
IMDQVPFSV	melanoma	melanoma	neoepitope	gp100	melanoma	SAREDSGGGLEETQY	0	0	0.0333333333333333
IMDQVPFSV	melanoma	melanoma	neoepitope	gp100	melanoma	ASSLTGGYEQY	0	0	0.0166666666666667
IMDQVPFSV	melanoma	melanoma	neoepitope	gp100	melanoma	ASSPPDLLDGYT	0	0	0.05
IMDQVPFSV	melanoma	melanoma	neoepitope	gp100	melanoma	ASSLFVASGAYEQY	0	0	0.0266666666666667
IMDQVPFSV	melanoma	melanoma	neoepitope	gp100	melanoma	ASTGDFNEKLF	0	0	0.07
IMDQVPFSV	melanoma	melanoma	neoepitope	gp100	melanoma	ASRAGTGGFYEQY	0	0	0.0366666666666667
IMDQVPFSV	melanoma	melanoma	neoepitope	gp100	melanoma	ASSTPGRALYEQY	0	0	0.0133333333333333
IMDQVPFSV	melanoma	melanoma	neoepitope	gp100	melanoma	ASSFSRTSGGNEQF	0	0	0.00666666666666667
IMDQVPFSV	melanoma	melanoma	neoepitope	gp100	melanoma	ASSHEGGRAEKLF	0	0	0.00666666666666667
IMDQVPFSV	melanoma	melanoma	neoepitope	gp100	melanoma	ASSYQTSGYEQY	0	0	0.103333333333333
IMDQVPFSV	melanoma	melanoma	neoepitope	gp100	melanoma	SARDVGREGGEQY	0	0	0.00666666666666667
IMDQVPFSV	melanoma	melanoma	neoepitope	gp100	melanoma	ASKLTTMTEAF	0	0	0.08
IMDQVPFSV	melanoma	melanoma	neoepitope	gp100	melanoma	ASSFFPPREQY	0	0	0.05
IMDQVPFSV	melanoma	melanoma	neoepitope	gp100	melanoma	ASWVGEGAGTEAF	0	0	0.07
IMDQVPFSV	melanoma	melanoma	neoepitope	gp100	melanoma	ATGLAETQY	0	0	0.02
IMDQVPFSV	melanoma	melanoma	neoepitope	gp100	melanoma	ASSRVSGQY	0	0	0.01
IMDQVPFSV	melanoma	melanoma	neoepitope	gp100	melanoma	ASSSFTGVDTQY	0	0	0.0333333333333333
IMDQVPFSV	melanoma	melanoma	neoepitope	gp100	melanoma	ASSLSYGYRTDTQY	0	0	0.0366666666666667
IMDQVPFSV	melanoma	melanoma	neoepitope	gp100	melanoma	ASSQDGSGSSEQF	0	0	0.00333333333333333
IMDQVPFSV	melanoma	melanoma	neoepitope	gp100	melanoma	ASSLIRGDRVGYGYT	0	0	0.233333333333333
IMDQVPFSV	melanoma	melanoma	neoepitope	gp100	melanoma	ASSFDSKAF	0	0	0.0333333333333333
IMDQVPFSV	melanoma	melanoma	neoepitope	gp100	melanoma	SARGWGLDTEAF	0	0	0.03
IMDQVPFSV	melanoma	melanoma	neoepitope	gp100	melanoma	ASSHGAGRAYEQY	0	0	0.0133333333333333
IMDQVPFSV	melanoma	melanoma	neoepitope	gp100	melanoma	ASHYSSGAYNEQF	0	0	0.1
IMDQVPFSV	melanoma	melanoma	neoepitope	gp100	melanoma	ASSYLSGSSYEQY	0	0	0.04
IMDQVPFSV	melanoma	melanoma	neoepitope	gp100	melanoma	ATGLAGVNNEQF	0	0	0.0233333333333333
IMDQVPFSV	melanoma	melanoma	neoepitope	gp100	melanoma	ASSQGLGSSYEQY	0	0	0.09
IMDQVPFSV	melanoma	melanoma	neoepitope	gp100	melanoma	ASTPSFGRNTGELF	0	0	0.0366666666666667
IMDQVPFSV	melanoma	melanoma	neoepitope	gp100	melanoma	ATSDHGVPSSYNEQF	0	0	0.0133333333333333
IMDQVPFSV	melanoma	melanoma	neoepitope	gp100	melanoma	ASSVGGTGGNGELF	0	0	0.0133333333333333
IMDQVPFSV	melanoma	melanoma	neoepitope	gp100	melanoma	ASSSGGLDEQF	0	0	0.0333333333333333
IMDQVPFSV	melanoma	melanoma	neoepitope	gp100	melanoma	SAHPGLAGGPLETQY	0	0	0.123333333333333
IMDQVPFSV	melanoma	melanoma	neoepitope	gp100	melanoma	ASSLAALAGEHEQF	0	0	0.00333333333333333
IMDQVPFSV	melanoma	melanoma	neoepitope	gp100	melanoma	ATVGANVLT	0	0	0.0833333333333333
IMDQVPFSV	melanoma	melanoma	neoepitope	gp100	melanoma	SARGTGEPFSSPLH	0	0	0.0166666666666667
IMDQVPFSV	melanoma	melanoma	neoepitope	gp100	melanoma	SVDPSWNTEAF	0	0	0.0933333333333333
IMDQVPFSV	melanoma	melanoma	neoepitope	gp100	melanoma	ASSLMDSGIHTEAF	0	0	0.02
IMDQVPFSV	melanoma	melanoma	neoepitope	gp100	melanoma	ASSRLAGGYGNEQF	0	0	0.0166666666666667
IMDQVPFSV	melanoma	melanoma	neoepitope	gp100	melanoma	ASSPAGFSGNTIY	0	0	0.0566666666666667
IMDQVPFSV	melanoma	melanoma	neoepitope	gp100	melanoma	ASSLAGDGTGELF	0	0	0.00666666666666667
IMDQVPFSV	melanoma	melanoma	neoepitope	gp100	melanoma	ASSQGLAGDLETQY	0	0	0.0533333333333333
IMDQVPFSV	melanoma	melanoma	neoepitope	gp100	melanoma	ASSSDRGREQY	0	0	0.00333333333333333
IMDQVPFSV	melanoma	melanoma	neoepitope	gp100	melanoma	ASSPSYSKHYEQY	0	0	0.04
IMDQVPFSV	melanoma	melanoma	neoepitope	gp100	melanoma	ASSLGDFFSQETQY	0	0	0.0566666666666667
IMDQVPFSV	melanoma	melanoma	neoepitope	gp100	melanoma	ASSLDDSSYNEQF	0	0	0.02
IMDQVPFSV	melanoma	melanoma	neoepitope	gp100	melanoma	ASSQVQGPNTEAF	0	0	0
IMDQVPFSV	melanoma	melanoma	neoepitope	gp100	melanoma	ASSLRGPQFSGANVLT	0	0	0.0366666666666667
IMDQVPFSV	melanoma	melanoma	neoepitope	gp100	melanoma	ASFRGAAYNEQF	0	0	0.09
IMDQVPFSV	melanoma	melanoma	neoepitope	gp100	melanoma	ASSQLNLGLAGVVSGELF	0	0	0.0566666666666667
IMDQVPFSV	melanoma	melanoma	neoepitope	gp100	melanoma	SANREWTGADRYQPQH	0	0	0.04
IMDQVPFSV	melanoma	melanoma	neoepitope	gp100	melanoma	ASRQTGNTIY	0	0	0.0233333333333333
IMDQVPFSV	melanoma	melanoma	neoepitope	gp100	melanoma	ATDRTGSYGYT	0	0	0.0433333333333333
IMDQVPFSV	melanoma	melanoma	neoepitope	gp100	melanoma	ASSPEAGSTGELF	0	0	0.0133333333333333
IMDQVPFSV	melanoma	melanoma	neoepitope	gp100	melanoma	ASSRSGLAGYNEQF	0	0	0.00666666666666667
IMDQVPFSV	melanoma	melanoma	neoepitope	gp100	melanoma	ASSRRDRERWEAGQY	0	0	0.00333333333333333
IMDQVPFSV	melanoma	melanoma	neoepitope	gp100	melanoma	ATSDSGTGGTGELF	0	0	0.01
IMDQVPFSV	melanoma	melanoma	neoepitope	gp100	melanoma	ASSPGASYEQY	0	0	0.0166666666666667
IMDQVPFSV	melanoma	melanoma	neoepitope	gp100	melanoma	ASSFFSGGDTQY	0	0	0.0366666666666667
IMDQVPFSV	melanoma	melanoma	neoepitope	gp100	melanoma	ASSPGLAGGRVETQY	0	0	0.08
IMDQVPFSV	melanoma	melanoma	neoepitope	gp100	melanoma	SARDNERGHTGELF	0	0	0.01
IMDQVPFSV	melanoma	melanoma	neoepitope	gp100	melanoma	ASSFQGGYSGANVLT	0	0	0.01
IMDQVPFSV	melanoma	melanoma	neoepitope	gp100	melanoma	ASSPEGAPYEQY	0	0	0.223333333333333
IMDQVPFSV	melanoma	melanoma	neoepitope	gp100	melanoma	ASSSRMNTEAF	0	0	0.08
IMDQVPFSV	melanoma	melanoma	neoepitope	gp100	melanoma	ASSSPPGLVPRNTGELF	0	0	0.0766666666666667
IMDQVPFSV	melanoma	melanoma	neoepitope	gp100	melanoma	ASSDRDRVEQY	0	0	0.04
IMDQVPFSV	melanoma	melanoma	neoepitope	gp100	melanoma	ASSFAGRVKKSEAF	0	0	0.0333333333333333
IMDQVPFSV	melanoma	melanoma	neoepitope	gp100	melanoma	ASKSLAGGRYNEQF	0	0	0.00666666666666667
IMDQVPFSV	melanoma	melanoma	neoepitope	gp100	melanoma	ASSFGETQY	0	0	0.0166666666666667
IMDQVPFSV	melanoma	melanoma	neoepitope	gp100	melanoma	ASSRPGLAGDFGTDTQY	0	0	0.0333333333333333
IMDQVPFSV	melanoma	melanoma	neoepitope	gp100	melanoma	ASSSPTGGLGEQY	0	0	0.00333333333333333
IMDQVPFSV	melanoma	melanoma	neoepitope	gp100	melanoma	ASSTSGANQPQH	0	0	0.0433333333333333
IMDQVPFSV	melanoma	melanoma	neoepitope	gp100	melanoma	ASSVESKYEPQY	0	0	0.0133333333333333
IMDQVPFSV	melanoma	melanoma	neoepitope	gp100	melanoma	ASSSRIRTDTQY	0	0	0.0466666666666667
IMDQVPFSV	melanoma	melanoma	neoepitope	gp100	melanoma	ASSTLLQSREGSYEKLF	0	0	0.16
IMDQVPFSV	melanoma	melanoma	neoepitope	gp100	melanoma	ASSADKLYGYT	0	0	0.04
IMDQVPFSV	melanoma	melanoma	neoepitope	gp100	melanoma	ASSMTSGPGNEQF	0	0	0.00666666666666667
IMDQVPFSV	melanoma	melanoma	neoepitope	gp100	melanoma	AISDGGNTDTQY	0	0	0.04
IMDQVPFSV	melanoma	melanoma	neoepitope	gp100	melanoma	ASSTPSSGNTIY	0	0	0.0133333333333333
IMDQVPFSV	melanoma	melanoma	neoepitope	gp100	melanoma	ASSYASGNTIY	0	0	0.0333333333333333
IMDQVPFSV	melanoma	melanoma	neoepitope	gp100	melanoma	ASSTLDSPTDTQY	0	0	0.00666666666666667
IMDQVPFSV	melanoma	melanoma	neoepitope	gp100	melanoma	ASSLRQPDYNEQF	0	0	0.00666666666666667
IMDQVPFSV	melanoma	melanoma	neoepitope	gp100	melanoma	ASSLAQGSSGGYT	0	0	0.176666666666667
IMDQVPFSV	melanoma	melanoma	neoepitope	gp100	melanoma	ASWLAGGPYD	0	0	0.08
IMDQVPFSV	melanoma	melanoma	neoepitope	gp100	melanoma	ASSFSVVRETLPEQY	0	0	0.05
IMDQVPFSV	melanoma	melanoma	neoepitope	gp100	melanoma	ASSPSRVYNQPQH	0	0	0.0333333333333333
IMDQVPFSV	melanoma	melanoma	neoepitope	gp100	melanoma	ASSFGQTGEKLF	0	0	0.02
IMDQVPFSV	melanoma	melanoma	neoepitope	gp100	melanoma	ASSIPQGGKDGYT	0	0	0.16
IMDQVPFSV	melanoma	melanoma	neoepitope	gp100	melanoma	SARDYAGDSGYEQY	0	0	0.0133333333333333
IMDQVPFSV	melanoma	melanoma	neoepitope	gp100	melanoma	ASSLEGSPLH	0	0	0.0233333333333333
IMDQVPFSV	melanoma	melanoma	neoepitope	gp100	melanoma	ASSQVFKTVPYDYGYT	0	0	0.0233333333333333
IMDQVPFSV	melanoma	melanoma	neoepitope	gp100	melanoma	ASSIRAAETQY	0	0	0.00666666666666667
IMDQVPFSV	melanoma	melanoma	neoepitope	gp100	melanoma	ASSLISGRPEQF	0	0	0.0466666666666667
IMDQVPFSV	melanoma	melanoma	neoepitope	gp100	melanoma	ASSQLAGGAPQETQY	0	0	0.03
IMDQVPFSV	melanoma	melanoma	neoepitope	gp100	melanoma	ASSIWGNQPQH	0	0	0.0433333333333333
IMDQVPFSV	melanoma	melanoma	neoepitope	gp100	melanoma	ASSQGVGEQY	0	0	0.07
IMDQVPFSV	melanoma	melanoma	neoepitope	gp100	melanoma	ASGPFRNTDTQY	0	0	0.02
IMDQVPFSV	melanoma	melanoma	neoepitope	gp100	melanoma	ASSVGTASDEQY	0	0	0.04
IMDQVPFSV	melanoma	melanoma	neoepitope	gp100	melanoma	ASRPQGVEGNQPQH	0	0	0.0133333333333333
IMDQVPFSV	melanoma	melanoma	neoepitope	gp100	melanoma	ASRPPGLADSGDEQF	0	0	0.00666666666666667
IMDQVPFSV	melanoma	melanoma	neoepitope	gp100	melanoma	ASSRTGVQSTDTQY	0	0	0.00666666666666667
IMDQVPFSV	melanoma	melanoma	neoepitope	gp100	melanoma	ASRALAGGVTDTQY	0	0	0.0133333333333333
IMDQVPFSV	melanoma	melanoma	neoepitope	gp100	melanoma	ASSSGTGELF	0	0	0.03
IMDQVPFSV	melanoma	melanoma	neoepitope	gp100	melanoma	ASSLDGGETQY	0	0	0.0133333333333333
IMDQVPFSV	melanoma	melanoma	neoepitope	gp100	melanoma	ASSPGLAGGPDTGELF	0	0	0.04
IMDQVPFSV	melanoma	melanoma	neoepitope	gp100	melanoma	ASSIQALNTEAF	0	0	0.03
IMDQVPFSV	melanoma	melanoma	neoepitope	gp100	melanoma	ASSDLSDEQY	0	0	0.07
[truncated: 56,816 more rows]
